# Supplementary material for: Incorporation of recombinant proteins into extracellular vesicles by Lactococcus cremoris
Source: Sci Rep. 2025 Jan 13;15:1768. doi: 10.1038/s41598-025-86492-z (PMC11736121; doi:10.1038/s41598-025-86492-z)
Supplement: Supplementary file 2 — Supplementary Material 2 [file 41598_2025_86492_MOESM2_ESM.xlsx]

## Sheet: Sheet1
DESCRIPTION: Mass spectrometry data of all proteins (including recombinant proteins) identified in cell lysate or in extracellular vesicles fractions and calculation of NSAF. Note that some recombinant proteins share identical subunits, causing seemingly wrong automatic annotation (see also Sheet 3).
							pNZ8148	pSD-ZIL-flag	pSD-ZIL-flag (#2)	pSD-flagARS019	pNZ-mCh	p-fARS019-mFyn	pSD-mycFyn	pSC-flagARS019	pSD-ZIL-flag (Lysate)		pNZ8148	pSD-ZIL-flag	pSD-ZIL-flag (#2)	pSD-flagARS019	pNZ-mCh	p-fARS019-mFyn	pSD-mycFyn	pSC-flagARS019	pSD-ZIL-flag (Lysate)		pNZ8148	pSD-ZIL-flag	pSD-ZIL-flag (#2)	pSD-flagARS019	pNZ-mCh	p-fARS019-mFyn	pSD-mycFyn	pSC-flagARS019	pSD-ZIL-flag (Lysate)		pNZ8148	pSD-ZIL-flag	pSD-ZIL-flag (#2)	pSD-flagARS019	pNZ-mCh	p-fARS019-mFyn	pSD-mycFyn	pSC-flagARS019	pSD-ZIL-flag (Lysate)
Majority protein IDs	PID	Gene	Gene product	Protein length (AA)	Score		Spectral count (SC)	Spectral count (SC)	Spectral count (SC)	Spectral count (SC)	Spectral count (SC)	Spectral count (SC)	Spectral count (SC)	Spectral count (SC)	Spectral count (SC)		SC/AA	SC/AA	SC/AA	SC/AA	SC/AA	SC/AA	SC/AA	SC/AA	SC/AA		SAF	SAF	SAF	SAF	SAF	SAF	SAF	SAF	SAF		NSAF	NSAF	NSAF	NSAF	NSAF	NSAF	NSAF	NSAF	NSAF
UPI00000009C5	ADJ59511.1	LLNZ_02565	DNA-binding protein HU, histone-like protein	91	82.866		9	2	0	0	0	0	4	3	124		0.0989011	0.021978	0	0	0	0	0.043956	0.032967	1.36264		0.0997672	0.0124952	0	0	0	0	0.0414409	0.0294841	0.0347926		9.97672	1.24952	0	0	0	0	4.14409	2.94841	3.47926
UPI0000000A69	ADJ59148.1	LLNZ_00640	phosphocarrier protein HPr	88	25.573		1	0	0	0	0	0	0	0	10		0.0113636	0	0	0	0	0	0	0	0.113636		0.0114632	0	0	0	0	0	0	0	0.00290151		1.14632	0	0	0	0	0	0	0	0.290151
UPI0000000F22	ADJ59973.1	LLNZ_04950	thymidylate synthase	279	21.274		0	0	0	0	0	0	0	0	8		0	0	0	0	0	0	0	0	0.0286738		0	0	0	0	0	0	0	0	0.000732137		0	0	0	0	0	0	0	0	0.0732137
UPI0000030745	ADJ60826.1	LLNZ_09500	cold shock-like protein cspB	66	43.968		0	0	0	0	0	0	0	0	21		0	0	0	0	0	0	0	0	0.318182		0	0	0	0	0	0	0	0	0.00812422		0	0	0	0	0	0	0	0	0.812422
UPI000005135E	ADJ61326.1	LLNZ_12185	50S ribosomal protein L36	38	8.934		0	0	0	0	0	0	0	2	3		0	0	0	0	0	0	0	0.0526316	0.0789474		0	0	0	0	0	0	0	0.0470712	0.00201578		0	0	0	0	0	0	0	4.70712	0.201578
UPI00000AF0AA	ADJ61281.1	LLNZ_11950	arginyl-tRNA synthetase	564	97.957		0	0	0	0	0	0	0	0	33		0	0	0	0	0	0	0	0	0.0585106		0	0	0	0	0	0	0	0	0.00149397		0	0	0	0	0	0	0	0	0.149397
UPI00000AF103	ADJ59646.1	LLNZ_03275	pyruvate carboxylase	1137	78.363		0	0	0	0	0	0	0	0	23		0	0	0	0	0	0	0	0	0.0202287		0	0	0	0	0	0	0	0	0.000516504		0	0	0	0	0	0	0	0	0.0516504
UPI00000AFAA4	ADJ60923.1	LLNZ_10025	F0F1 ATP synthase subunit gamma	289	18.466		0	0	0	0	0	0	0	0	5		0	0	0	0	0	0	0	0	0.017301		0	0	0	0	0	0	0	0	0.000441752		0	0	0	0	0	0	0	0	0.0441752
UPI00000B0755	ADJ61279.1	LLNZ_11940	ornithine carbamoyltransferase	354	44.257		0	0	0	0	0	0	0	0	19		0	0	0	0	0	0	0	0	0.0536723		0	0	0	0	0	0	0	0	0.00137043		0	0	0	0	0	0	0	0	0.137043
UPI00000B1816	ADJ60118.1	LLNZ_05755	UTP-glucose-1-phosphate uridylyltransferase	313	52.503		0	0	0	0	0	0	0	0	30		0	0	0	0	0	0	0	0	0.0958466		0	0	0	0	0	0	0	0	0.00244728		0	0	0	0	0	0	0	0	0.244728
UPI00000B2202	ADJ59625.1	LLNZ_03170	putative sigma 54 modulation protein	185	9.9802		0	0	0	0	0	0	0	0	1		0	0	0	0	0	0	0	0	0.00540541		0	0	0	0	0	0	0	0	0.000138018		0	0	0	0	0	0	0	0	0.0138018
UPI00000B2837	ADJ59609.1	LLNZ_03090	hypothetical protein	124	1.6046		0	0	0	0	0	0	0	0	0		0	0	0	0	0	0	0	0	0		0	0	0	0	0	0	0	0	0		0	0	0	0	0	0	0	0	0
UPI00000B33DE	ADJ59920.1	LLNZ_04665	two-component system regulator llrA	230	20.093		0	0	0	0	0	0	0	0	5		0	0	0	0	0	0	0	0	0.0217391		0	0	0	0	0	0	0	0	0.000555071		0	0	0	0	0	0	0	0	0.0555071
UPI00000B3493	ADJ59425.1	LLNZ_02125	NADH oxidase	446	8.1653		0	0	0	0	0	0	0	0	4		0	0	0	0	0	0	0	0	0.00896861		0	0	0	0	0	0	0	0	0.000228998		0	0	0	0	0	0	0	0	0.0228998
UPI00000B3EA0	ADJ59904.1	LLNZ_04585	uracil permease	430	4.3503		0	0	0	0	0	0	0	0	3		0	0	0	0	0	0	0	0	0.00697674		0	0	0	0	0	0	0	0	0.000178139		0	0	0	0	0	0	0	0	0.0178139
UPI00000B447E	ADJ60250.1	LLNZ_06470	Cold-shock protein	66	93.58		0	0	0	0	0	0	0	0	36		0	0	0	0	0	0	0	0	0.545455		0	0	0	0	0	0	0	0	0.0139272		0	0	0	0	0	0	0	0	1.39272
UPI00000B526E	ADJ59204.1	LLNZ_00940	cold shock-like protein cspE	65	114.4		0	0	0	0	0	0	0	0	30		0	0	0	0	0	0	0	0	0.461538		0	0	0	0	0	0	0	0	0.0117846		0	0	0	0	0	0	0	0	1.17846
UPI00000B53C6	ADJ61049.1	LLNZ_10700	protein phosphatase 2C	258	8.1679		0	0	0	0	0	0	0	0	2		0	0	0	0	0	0	0	0	0.00775194		0	0	0	0	0	0	0	0	0.000197932		0	0	0	0	0	0	0	0	0.0197932
UPI00000B5EB7	ADJ59300.1	LLNZ_01470	anaerobic ribonucleoside triphosphate reductase	747	1.9717		0	0	0	0	0	0	0	0	2		0	0	0	0	0	0	0	0	0.00267738		0	0	0	0	0	0	0	0	6.83622e-05		0	0	0	0	0	0	0	0	0.00683622
UPI00000B69DF	ADJ60994.1	LLNZ_10405	aspartate aminotransferase	393	17.26		0	0	0	0	0	0	0	0	5		0	0	0	0	0	0	0	0	0.0127226		0	0	0	0	0	0	0	0	0.000324851		0	0	0	0	0	0	0	0	0.0324851
UPI00000B96AB	ADJ59086.1	LLNZ_00330	aromatic amino acid aminotransferase	391	5.107		0	0	0	0	0	0	0	0	4		0	0	0	0	0	0	0	0	0.0102302		0	0	0	0	0	0	0	0	0.00026121		0	0	0	0	0	0	0	0	0.026121
UPI00000B9FBA	ADJ60053.1	LLNZ_05420	glycine betaine/proline ABC transporter	407	110.32		0	0	0	0	0	0	0	1	22		0	0	0	0	0	0	0	0.002457	0.0540541		0	0	0	0	0	0	0	0.00219743	0.00138018		0	0	0	0	0	0	0	0.219743	0.138018
UPI00000BA520	ADJ61050.1	LLNZ_10705	ribosomal RNA small subunit methyltransferase B	424	11.743		0	0	0	0	0	0	0	0	2		0	0	0	0	0	0	0	0	0.00471698		0	0	0	0	0	0	0	0	0.00012044		0	0	0	0	0	0	0	0	0.012044
UPI00000BAF06	ADJ59794.1	LLNZ_04025	catabolite control protein A	332	73.766		0	0	0	0	0	0	0	0	19		0	0	0	0	0	0	0	0	0.0572289		0	0	0	0	0	0	0	0	0.00146124		0	0	0	0	0	0	0	0	0.146124
UPI00000BBF75	ADJ61198.1	LLNZ_11510	UDP-glucose 4-epimerase	326	3.41		0	0	0	0	0	0	0	0	2		0	0	0	0	0	0	0	0	0.00613497		0	0	0	0	0	0	0	0	0.000156646		0	0	0	0	0	0	0	0	0.0156646
UPI00000BD071	ADJ60336.1	LLNZ_06930	ATP-dependent protease ATP-binding subunit ClpX	411	52.131		0	0	0	0	0	0	0	0	30		0	0	0	0	0	0	0	0	0.0729927		0	0	0	0	0	0	0	0	0.00186374		0	0	0	0	0	0	0	0	0.186374
UPI00000BDBDC	ADJ59595.1	LLNZ_03000	hypothetical protein	186	9.4684		0	0	0	0	0	0	0	0	2		0	0	0	0	0	0	0	0	0.0107527		0	0	0	0	0	0	0	0	0.000274551		0	0	0	0	0	0	0	0	0.0274551
UPI00000BE1B3	ADJ61280.1	LLNZ_11945	arginine deiminase	410	32.528		0	0	0	0	0	0	0	0	8		0	0	0	0	0	0	0	0	0.0195122		0	0	0	0	0	0	0	0	0.00049821		0	0	0	0	0	0	0	0	0.049821
UPI00000BE2CA	ADJ61028.1	LLNZ_10595	Ycf50-like protein	196	28.317		0	0	0	0	0	0	0	0	4		0	0	0	0	0	0	0	0	0.0204082		0	0	0	0	0	0	0	0	0.000521087		0	0	0	0	0	0	0	0	0.0521087
UPI00000BE4C9	ADJ60925.1	LLNZ_10035	F0F1 ATP synthase subunit delta	175	12.96		0	0	0	0	0	0	0	0	5		0	0	0	0	0	0	0	0	0.0285714		0	0	0	0	0	0	0	0	0.000729522		0	0	0	0	0	0	0	0	0.0729522
UPI00000BE587	ADJ61276.1	LLNZ_11925	carbamate kinase	314	4.0153		0	0	0	0	0	0	0	0	3		0	0	0	0	0	0	0	0	0.00955414		0	0	0	0	0	0	0	0	0.000243948		0	0	0	0	0	0	0	0	0.0243948
UPI00000BEDB7	ADJ60054.1	LLNZ_05425	glycine betaine-binding periplasmic protein precursor	573	12.093		0	0	0	0	0	0	2	0	11		0	0	0	0	0	0	0.0034904	0	0.0191972		0	0	0	0	0	0	0.00329068	0	0.000490168		0	0	0	0	0	0	0.329068	0	0.0490168
UPI00000BFDA8	ADJ59231.1	LLNZ_01075	glucose-1-phosphate thymidylyltransferase	289	41.878		0	0	0	0	0	0	0	0	13		0	0	0	0	0	0	0	0	0.0449827		0	0	0	0	0	0	0	0	0.00114856		0	0	0	0	0	0	0	0	0.114856
UPI00000BFDA9	ADJ59232.1	LLNZ_01080	dTDP-4-dehydrorhamnose 3,5-epimerase	197	19.751		0	0	0	0	0	0	0	0	12		0	0	0	0	0	0	0	0	0.0609137		0	0	0	0	0	0	0	0	0.00155533		0	0	0	0	0	0	0	0	0.155533
UPI00000BFDAA	ADJ59234.1	LLNZ_01090	dTDP-glucose 4,6-dehydratase	350	31.353		0	0	0	0	0	0	0	0	13		0	0	0	0	0	0	0	0	0.0371429		0	0	0	0	0	0	0	0	0.000948379		0	0	0	0	0	0	0	0	0.0948379
UPI00000BFDAB	ADJ59235.1	LLNZ_01095	dTDP-4-dehydrorhamnose reductase	299	29.333		0	0	0	0	0	0	0	0	8		0	0	0	0	0	0	0	0	0.0267559		0	0	0	0	0	0	0	0	0.000683165		0	0	0	0	0	0	0	0	0.0683165
UPI00000C01D0	ADJ60501.1	LLNZ_07785	redox-sensing transcriptional repressor Rex	216	11.487		0	0	0	0	0	0	0	0	5		0	0	0	0	0	0	0	0	0.0231481		0	0	0	0	0	0	0	0	0.000591048		0	0	0	0	0	0	0	0	0.0591048
UPI00000C6763	ADJ59176.1	LLNZ_00790	hypothetical protein	88	5.5034		0	0	0	0	0	0	0	0	5		0	0	0	0	0	0	0	0	0.0568182		0	0	0	0	0	0	0	0	0.00145075		0	0	0	0	0	0	0	0	0.145075
UPI00000C67DE	ADJ59348.1	LLNZ_01720	hypothetical protein	72	8.6006		0	0	0	0	0	0	0	0	2		0	0	0	0	0	0	0	0	0.0277778		0	0	0	0	0	0	0	0	0.000709258		0	0	0	0	0	0	0	0	0.0709258
UPI00000C68D6	ADJ60793.1	LLNZ_09335	hypothetical protein	85	27.099		0	0	0	0	0	0	0	0	4		0	0	0	0	0	0	0	0	0.0470588		0	0	0	0	0	0	0	0	0.00120157		0	0	0	0	0	0	0	0	0.120157
UPI00000C68EF	ADJ60757.1	LLNZ_09155	hypothetical protein	79	89.907		0	0	0	0	0	0	0	0	44		0	0	0	0	0	0	0	0	0.556962		0	0	0	0	0	0	0	0	0.0142211		0	0	0	0	0	0	0	0	1.42211
UPI00000C6911	ADJ60709.1	LLNZ_08905	30S ribosomal protein S1	408	289.53		0	2	0	0	0	0	4	0	168		0	0.00490196	0	0	0	0	0.00980392	0	0.411765		0	0.00278691	0	0	0	0	0.00924295	0	0.0105137		0	0.278691	0	0	0	0	0.924295	0	1.05137
UPI00000C6ADF	ADJ60872.1	LLNZ_09760	Phosphate transport system regulator	217	21.598		0	0	0	0	0	0	0	0	4		0	0	0	0	0	0	0	0	0.0184332		0	0	0	0	0	0	0	0	0.000470659		0	0	0	0	0	0	0	0	0.0470659
UPI00000C6B0D	ADJ60946.1	LLNZ_10165	Cysteine desulfurase activator complex, subunit SufB	470	16.4		0	0	0	0	0	0	0	0	4		0	0	0	0	0	0	0	0	0.00851064		0	0	0	0	0	0	0	0	0.000217304		0	0	0	0	0	0	0	0	0.0217304
UPI00000C6B2C	ADJ60997.1	LLNZ_10420	Universal stress protein UspA	145	33.019		0	0	0	0	0	0	0	0	21		0	0	0	0	0	0	0	0	0.144828		0	0	0	0	0	0	0	0	0.00369792		0	0	0	0	0	0	0	0	0.369792
UPI00000C6B4B	ADJ61047.1	LLNZ_10690	30S ribosomal protein S15	89	54.203		0	0	0	0	0	0	1	3	27		0	0	0	0	0	0	0.011236	0.0337079	0.303371		0	0	0	0	0	0	0.010593	0.0301467	0.00774605		0	0	0	0	0	0	1.0593	3.01467	0.774605
UPI00000C6B59	ADJ61136.1	LLNZ_11185	fructose-bisphosphate aldolase	298	160.54		1	0	0	0	0	0	0	0	106		0.0033557	0	0	0	0	0	0	0	0.355705		0.00338509	0	0	0	0	0	0	0	0.00908231		0.338509	0	0	0	0	0	0	0	0.908231
UPI00000C6B81	ADJ61206.1	LLNZ_11565	hypothetical protein	430	5.7166		0	0	0	0	0	0	0	0	1		0	0	0	0	0	0	0	0	0.00232558		0	0	0	0	0	0	0	0	5.93797e-05		0	0	0	0	0	0	0	0	0.00593797
UPI00000C6BA7	ADJ61322.1	LLNZ_12165	50S ribosomal protein L17	126	28.496		1	0	0	0	0	0	0	8	32		0.00793651	0	0	0	0	0	0	0.0634921	0.253968		0.00800601	0	0	0	0	0	0	0.0567843	0.00648464		0.800601	0	0	0	0	0	0	5.67843	0.648464
UPI00000C6BA8	ADJ61331.1	LLNZ_12210	50S ribosomal protein L30	59	40.129		1	0	0	0	0	0	0	0	22		0.0169492	0	0	0	0	0	0	0	0.372881		0.0170976	0	0	0	0	0	0	0	0.00952088		1.70976	0	0	0	0	0	0	0	0.952088
UPI00000C6BAB	ADJ61339.1	LLNZ_12250	50S ribosomal protein L5	180	139.8		3	7	0	0	1	0	4	5	86		0.0166667	0.0388889	0	0	0.00555556	0	0.0222222	0.0277778	0.477778		0.0168126	0.0221095	0	0	0.0127296	0	0.0209507	0.0248431	0.0121992		1.68126	2.21095	0	0	1.27296	0	2.09507	2.48431	1.21992
UPI00000C6BAC	ADJ61340.1	LLNZ_12255	50S ribosomal protein L24	101	3.6463		0	0	0	0	0	0	0	0	7		0	0	0	0	0	0	0	0	0.0693069		0	0	0	0	0	0	0	0	0.00176963		0	0	0	0	0	0	0	0	0.176963
UPI00000C6BAD	ADJ61341.1	LLNZ_12260	50S ribosomal protein L14	122	18.651		0	0	0	0	0	0	0	0	27		0	0	0	0	0	0	0	0	0.221311		0	0	0	0	0	0	0	0	0.00565081		0	0	0	0	0	0	0	0	0.565081
UPI00000C6BAE	ADJ61342.1	LLNZ_12265	30S ribosomal protein S17	86	4.8979		0	0	0	0	0	0	0	2	15		0	0	0	0	0	0	0	0.0232558	0.174419		0	0	0	0	0	0	0	0.0207989	0.00445348		0	0	0	0	0	0	0	2.07989	0.445348
UPI00000C6BB0	ADJ61346.1	LLNZ_12285	50S ribosomal protein L22	115	28.197		1	1	0	0	0	0	2	2	32		0.00869565	0.00869565	0	0	0	0	0.0173913	0.0173913	0.278261		0.0087718	0.00494374	0	0	0	0	0.0163962	0.015554	0.00710491		0.87718	0.494374	0	0	0	0	1.63962	1.5554	0.710491
UPI00000C9BCC	ADJ59432.1	LLNZ_02160	Two-component response regulator	233	146.76		0	2	0	0	0	0	0	0	48		0	0.00858369	0	0	0	0	0	0	0.206009		0	0.00488008	0	0	0	0	0	0	0.00526007		0	0.488008	0	0	0	0	0	0	0.526007
UPI00000D44BE	ADJ61139.1	LLNZ_11205	hypothetical protein	105	5.7377		0	0	0	0	0	0	0	0	2		0	0	0	0	0	0	0	0	0.0190476		0	0	0	0	0	0	0	0	0.000486348		0	0	0	0	0	0	0	0	0.0486348
UPI00000D44E6	ADJ61389.1	LLNZ_12520	hypothetical protein	74	2.5054		0	0	0	0	0	0	0	0	2		0	0	0	0	0	0	0	0	0.027027		0	0	0	0	0	0	0	0	0.000690088		0	0	0	0	0	0	0	0	0.0690088
UPI000011248E	ADJ61296.1	LLNZ_12025	x-prolyl-dipeptidyl aminopeptidase	763	19.145		0	0	0	0	0	0	0	0	6		0	0	0	0	0	0	0	0	0.0078637		0	0	0	0	0	0	0	0	0.000200786		0	0	0	0	0	0	0	0	0.0200786
UPI0000125373	ADJ60768.1	LLNZ_09210	acyl carrier protein	73	8.6126		0	0	0	0	0	0	0	0	24		0	0	0	0	0	0	0	0	0.328767		0	0	0	0	0	0	0	0	0.0083945		0	0	0	0	0	0	0	0	0.83945
UPI00001257DE	ADJ60272.1	LLNZ_06580	alpha-acetolactate decarboxylase	236	5.9883		0	0	0	0	0	0	2	0	1		0	0	0	0	0	0	0.00847458	0	0.00423729		0	0	0	0	0	0	0.00798967	0	0.000108192		0	0	0	0	0	0	0.798967	0	0.0108192
UPI0000125F3F	ADJ60903.1	LLNZ_09915	3-phosphoshikimate 1-carboxyvinyltransferase	430	8.326		0	0	0	0	0	0	0	0	2		0	0	0	0	0	0	0	0	0.00465116		0	0	0	0	0	0	0	0	0.000118759		0	0	0	0	0	0	0	0	0.0118759
UPI00001263F2	ADJ60924.1	LLNZ_10030	F0F1 ATP synthase subunit alpha	500	56.565		0	2	0	0	1	0	3	0	34		0	0.004	0	0	0.002	0	0.006	0	0.068		0	0.00227412	0	0	0.00458267	0	0.00565668	0	0.00173626		0	0.227412	0	0	0.458267	0	0.565668	0	0.173626
UPI0000126455	ADJ60922.1	LLNZ_10020	F0F1 ATP synthase subunit beta	469	261.48		0	5	1	0	3	0	8	3	56		0	0.010661	0.0021322	0	0.00639659	0	0.0170576	0.00639659	0.119403		0	0.00606108	0.0271659	0	0.0146567	0	0.0160815	0.0057208	0.00304875		0	0.606108	2.71659	0	1.46567	0	1.60815	0.57208	0.304875
UPI00001264EF	ADJ60921.1	LLNZ_10015	F0F1 ATP synthase subunit epsilon	141	1.4013		0	0	0	0	0	0	0	0	1		0	0	0	0	0	0	0	0	0.0070922		0	0	0	0	0	0	0	0	0.000181087		0	0	0	0	0	0	0	0	0.0181087
UPI0000126543	ADJ60926.1	LLNZ_10040	F0F1 ATP synthase subunit B	168	14.591		0	0	0	0	0	0	0	0	2		0	0	0	0	0	0	0	0	0.0119048		0	0	0	0	0	0	0	0	0.000303968		0	0	0	0	0	0	0	0	0.0303968
UPI0000126F43	ADJ59906.1	LLNZ_04595	carbamoyl phosphate synthase small subunit	357	8.8028		0	0	0	0	0	0	0	0	5		0	0	0	0	0	0	0	0	0.0140056		0	0	0	0	0	0	0	0	0.000357609		0	0	0	0	0	0	0	0	0.0357609
UPI0000127629	ADJ59427.1	LLNZ_02135	co-chaperonin GroES	94	23.694		0	0	0	0	0	0	0	0	19		0	0	0	0	0	0	0	0	0.202128		0	0	0	0	0	0	0	0	0.00516098		0	0	0	0	0	0	0	0	0.516098
UPI00001276DE	ADJ59428.1	LLNZ_02140	chaperonin GroEL	542	170.81		0	0	0	0	0	0	0	0	68		0	0	0	0	0	0	0	0	0.125461		0	0	0	0	0	0	0	0	0.00320344		0	0	0	0	0	0	0	0	0.320344
UPI0000127B42	ADJ59650.1	LLNZ_03295	ATP-dependent Clp protease proteolytic subunit	199	22.981		0	0	0	0	0	0	0	0	27		0	0	0	0	0	0	0	0	0.135678		0	0	0	0	0	0	0	0	0.00346431		0	0	0	0	0	0	0	0	0.346431
UPI0000129195	ADJ60589.1	LLNZ_08235	phosphopentomutase	411	47.251		0	0	0	0	0	0	0	0	19		0	0	0	0	0	0	0	0	0.0462287		0	0	0	0	0	0	0	0	0.00118037		0	0	0	0	0	0	0	0	0.118037
UPI00001291C4	ADJ60587.1	LLNZ_08225	purine nucleoside phosphorylase	234	42.163		0	0	0	0	0	0	0	0	24		0	0	0	0	0	0	0	0	0.102564		0	0	0	0	0	0	0	0	0.0026188		0	0	0	0	0	0	0	0	0.26188
UPI0000129351	ADJ60328.1	LLNZ_06890	homoserine dehydrogenase	428	1.5015		0	0	0	0	0	0	0	0	2		0	0	0	0	0	0	0	0	0.0046729		0	0	0	0	0	0	0	0	0.000119314		0	0	0	0	0	0	0	0	0.0119314
UPI00001295D2	ADJ60563.1	LLNZ_08105	molecular chaperone DnaK	607	323.31		1	1	0	0	0	0	0	0	209		0.00164745	0.00164745	0	0	0	0	0	0	0.344316		0.00166187	0.000936622	0	0	0	0	0	0	0.00879152		0.166187	0.0936622	0	0	0	0	0	0	0.879152
UPI00001296FA	ADJ59022.1	LLNZ_00010	DNA polymerase III subunit beta	380	98.033		0	0	0	0	0	0	0	0	30		0	0	0	0	0	0	0	0	0.0789474		0	0	0	0	0	0	0	0	0.00201578		0	0	0	0	0	0	0	0	0.201578
UPI0000129DAF	ADJ61021.1	LLNZ_10560	elongation factor Tu	395	306.48		19	74	0	0	0	0	13	6	280		0.0481013	0.187342	0	0	0	0	0.0329114	0.0151899	0.708861		0.0485225	0.106509	0	0	0	0	0.0310282	0.0135851	0.0180995		4.85225	10.6509	0	0	0	0	3.10282	1.35851	1.80995
UPI0000129F48	ADJ59626.1	LLNZ_03175	phosphopyruvate hydratase	433	304.59		28	32	0	0	11	4	14	10	243		0.0646651	0.073903	0	0	0.0254042	0.00923788	0.0323326	0.0230947	0.561201		0.0652314	0.0420161	0	0	0.0582094	0.0783294	0.0304825	0.0206548	0.0143293		6.52314	4.20161	0	0	5.82094	7.83294	3.04825	2.06548	1.43293
UPI000012A0EF	ADJ59390.1	LLNZ_01940	GTP-binding protein Era	303	1.8492		0	0	0	0	0	0	0	0	1		0	0	0	0	0	0	0	0	0.00330033		0	0	0	0	0	0	0	0	8.42682e-05		0	0	0	0	0	0	0	0	0.00842682
UPI000012BA2B	ADJ60093.1	LLNZ_05630	glutathione peroxidase	157	1.4924		0	0	0	0	0	0	0	0	0		0	0	0	0	0	0	0	0	0		0	0	0	0	0	0	0	0	0		0	0	0	0	0	0	0	0	0
UPI000012CB9B	ADJ60565.1	LLNZ_08115	heat-inducible transcription repressor	347	26.003		0	0	0	0	0	0	0	0	3		0	0	0	0	0	0	0	0	0.00864553		0	0	0	0	0	0	0	0	0.000220749		0	0	0	0	0	0	0	0	0.0220749
UPI000012DB56	ADJ60123.1	LLNZ_05780	6-phosphofructokinase	340	101.24		0	0	0	0	0	0	0	0	37		0	0	0	0	0	0	0	0	0.108824		0	0	0	0	0	0	0	0	0.00277862		0	0	0	0	0	0	0	0	0.277862
UPI000012DBC5	ADJ61328.1	LLNZ_12195	adenylate kinase	215	67.103		0	0	0	0	0	0	0	0	22		0	0	0	0	0	0	0	0	0.102326		0	0	0	0	0	0	0	0	0.00261271		0	0	0	0	0	0	0	0	0.261271
UPI000012DE20	ADJ60327.1	LLNZ_06885	homoserine kinase	296	5.3084		0	0	0	0	0	0	0	0	4		0	0	0	0	0	0	0	0	0.0135135		0	0	0	0	0	0	0	0	0.000345044		0	0	0	0	0	0	0	0	0.0345044
UPI000012EF66	ADJ60759.1	LLNZ_09165	cystathionine gamma-synthase/cystathionine beta-lyase	380	1.8176		0	0	0	0	0	0	0	0	3		0	0	0	0	0	0	0	0	0.00789474		0	0	0	0	0	0	0	0	0.000201578		0	0	0	0	0	0	0	0	0.0201578
UPI00001304D4	ADJ60528.1	LLNZ_07920	glutaredoxin-like protein nrdH	72	8.7868		0	0	0	0	0	0	0	0	3		0	0	0	0	0	0	0	0	0.0416667		0	0	0	0	0	0	0	0	0.00106389		0	0	0	0	0	0	0	0	0.106389
UPI0000130D52	ADJ59718.1	LLNZ_03645	oligopeptide-binding protein oppA precursor	600	20.726		0	1	0	0	0	0	1	0	5		0	0.00166667	0	0	0	0	0.00166667	0	0.00833333		0	0.00094755	0	0	0	0	0.0015713	0	0.000212777		0	0.094755	0	0	0	0	0.15713	0	0.0212777
UPI00001315BE	ADJ59421.1	LLNZ_02105	glutamyl aminopeptidase	355	15.479		0	0	0	0	0	0	0	0	4		0	0	0	0	0	0	0	0	0.0112676		0	0	0	0	0	0	0	0	0.000287699		0	0	0	0	0	0	0	0	0.0287699
UPI0000131604	ADJ60971.1	LLNZ_10290	peptidase T	413	53.702		0	0	0	0	0	0	0	0	21		0	0	0	0	0	0	0	0	0.0508475		0	0	0	0	0	0	0	0	0.0012983		0	0	0	0	0	0	0	0	0.12983
UPI000013175A	ADJ59641.1	LLNZ_03250	formate acetyltransferase	787	16.167		0	0	0	0	0	0	0	0	4		0	0	0	0	0	0	0	0	0.00508259		0	0	0	0	0	0	0	0	0.000129775		0	0	0	0	0	0	0	0	0.0129775
UPI0000132874	ADJ59149.1	LLNZ_00645	phosphoenolpyruvate-protein phosphotransferase	575	244.91		0	0	0	0	0	0	0	0	77		0	0	0	0	0	0	0	0	0.133913		0	0	0	0	0	0	0	0	0.00341924		0	0	0	0	0	0	0	0	0.341924
UPI0000132B6D	ADJ61517.1	LLNZ_13185	pur operon repressor	271	24.06		0	0	0	0	0	0	0	0	5		0	0	0	0	0	0	0	0	0.0184502		0	0	0	0	0	0	0	0	0.000471094		0	0	0	0	0	0	0	0	0.0471094
UPI0000132C2D	ADJ59905.1	LLNZ_04590	aspartate carbamoyltransferase catalytic subunit	310	44.696		0	0	0	0	0	0	0	0	11		0	0	0	0	0	0	0	0	0.0354839		0	0	0	0	0	0	0	0	0.000906019		0	0	0	0	0	0	0	0	0.0906019
UPI0000132D11	ADJ60112.1	LLNZ_05725	orotidine 5'-phosphate decarboxylase	237	37.332		0	0	0	0	0	0	0	0	5		0	0	0	0	0	0	0	0	0.021097		0	0	0	0	0	0	0	0	0.000538677		0	0	0	0	0	0	0	0	0.0538677
UPI0000132D65	ADJ59481.1	LLNZ_02415	CTP synthetase	535	33.951		0	0	0	0	0	0	0	0	10		0	0	0	0	0	0	0	0	0.0186916		0	0	0	0	0	0	0	0	0.000477257		0	0	0	0	0	0	0	0	0.0477257
UPI0000132DA7	ADJ61256.1	LLNZ_11815	uridylate kinase	238	15.095		0	0	0	0	0	0	0	0	6		0	0	0	0	0	0	0	0	0.0252101		0	0	0	0	0	0	0	0	0.000643696		0	0	0	0	0	0	0	0	0.0643696
UPI0000132E0C	ADJ59903.1	LLNZ_04580	bifunctional pyrimidine regulatory protein PyrR uracil phosphoribosyltransferase	173	65.017		0	0	0	0	0	0	0	0	17		0	0	0	0	0	0	0	0	0.0982659		0	0	0	0	0	0	0	0	0.00250905		0	0	0	0	0	0	0	0	0.250905
UPI0000132EEA	ADJ61338.1	LLNZ_12245	30S ribosomal protein S14	61	10.164		0	0	0	0	0	0	0	0	12		0	0	0	0	0	0	0	0	0.196721		0	0	0	0	0	0	0	0	0.00502294		0	0	0	0	0	0	0	0	0.502294
UPI0000132FC8	ADJ59118.1	LLNZ_00490	50S ribosomal protein L33	49	6.9221		0	0	0	0	0	0	0	2	13		0	0	0	0	0	0	0	0.0408163	0.265306		0	0	0	0	0	0	0	0.0365042	0.00677413		0	0	0	0	0	0	0	3.65042	0.677413
UPI0000133E3E	ADJ59229.1	LLNZ_01065	50S ribosomal protein L28	64	23.736		0	0	0	0	0	0	0	2	20		0	0	0	0	0	0	0	0.03125	0.3125		0	0	0	0	0	0	0	0.0279485	0.00797915		0	0	0	0	0	0	0	2.79485	0.797915
UPI0000133E71	ADJ61343.1	LLNZ_12270	50S ribosomal protein L29	69	28.113		0	0	0	0	0	0	1	0	14		0	0	0	0	0	0	0.0144928	0	0.202899		0	0	0	0	0	0	0.0136635	0	0.00518066		0	0	0	0	0	0	1.36635	0	0.518066
UPI0000134BA9	ADJ61352.1	LLNZ_12315	30S ribosomal protein S10	102	84.541		3	2	1	0	1	0	2	3	31		0.0294118	0.0196078	0.00980392	0	0.00980392	0	0.0196078	0.0294118	0.303922		0.0296693	0.0111476	0.12491	0	0.022464	0	0.0184859	0.0263045	0.00776011		2.96693	1.11476	12.491	0	2.2464	0	1.84859	2.63045	0.776011
UPI0000134BF2	ADJ61324.1	LLNZ_12175	30S ribosomal protein S11	127	14.64		0	0	0	0	0	0	0	0	16		0	0	0	0	0	0	0	0	0.125984		0	0	0	0	0	0	0	0	0.00321679		0	0	0	0	0	0	0	0	0.321679
UPI0000134C4C	ADJ61524.1	LLNZ_13220	30S ribosomal protein S12	137	84.328		0	0	0	0	1	1	1	4	38		0	0	0	0	0.00729927	0.00729927	0.00729927	0.0291971	0.277372		0	0	0	0	0.0167251	0.0618917	0.00688161	0.0261125	0.00708222		0	0	0	0	1.67251	6.18917	0.688161	2.61125	0.708222
UPI0000134DA6	ADJ61439.1	LLNZ_12780	30S ribosomal protein S18	81	16.417		0	0	0	0	0	0	0	0	15		0	0	0	0	0	0	0	0	0.185185		0	0	0	0	0	0	0	0	0.00472838		0	0	0	0	0	0	0	0	0.472838
UPI0000134E7A	ADJ59274.1	LLNZ_01300	30S ribosomal protein S21	58	9.0094		0	0	0	0	0	0	0	1	6		0	0	0	0	0	0	0	0.0172414	0.103448		0	0	0	0	0	0	0	0.0154199	0.00264137		0	0	0	0	0	0	0	1.54199	0.264137
UPI00001350F9	ADJ61523.1	LLNZ_13215	30S ribosomal protein S7	155	116.63		0	1	0	0	1	0	1	0	54		0	0.00645161	0	0	0.00645161	0	0.00645161	0	0.348387		0	0.00366793	0	0	0.0147828	0	0.00608246	0	0.00889546		0	0.366793	0	0	1.47828	0	0.608246	0	0.889546
UPI00001351B0	ADJ61510.1	LLNZ_13150	30S ribosomal protein S9	130	37.002		0	0	0	0	0	0	0	2	21		0	0	0	0	0	0	0	0.0153846	0.161538		0	0	0	0	0	0	0	0.0137593	0.00412461		0	0	0	0	0	0	0	1.37593	0.412461
UPI00001357DD	ADJ61329.1	LLNZ_12200	preprotein translocase subunit SecY	439	7.5287		0	0	0	0	0	0	0	0	2		0	0	0	0	0	0	0	0	0.00455581		0	0	0	0	0	0	0	0	0.000116325		0	0	0	0	0	0	0	0	0.0116325
UPI0000135C1F	ADJ59447.1	LLNZ_02235	superoxide dismutase	206	33.932		0	0	0	0	0	0	0	0	33		0	0	0	0	0	0	0	0	0.160194		0	0	0	0	0	0	0	0	0.00409028		0	0	0	0	0	0	0	0	0.409028
UPI0000137D25	ADJ61146.1	LLNZ_11240	uracil phosphoribosyltransferase	211	30.864		0	0	0	0	0	0	4	0	19		0	0	0	0	0	0	0.0189573	0	0.0900474		0	0	0	0	0	0	0.0178726	0	0.0022992		0	0	0	0	0	0	1.78726	0	0.22992
UPI000013BAEB	ADJ60186.1	LLNZ_06105	hypothetical protein	79	31.889		0	2	0	0	0	0	3	0	7		0	0.0253165	0	0	0	0	0.0379747	0	0.0886076		0	0.0143932	0	0	0	0	0.0358018	0	0.00226244		0	1.43932	0	0	0	0	3.58018	0	0.226244
UPI0000165EF4	ADJ59119.1	LLNZ_00495	50S ribosomal protein L32	57	27.886		0	0	0	0	0	0	0	2	10		0	0	0	0	0	0	0	0.0350877	0.175439		0	0	0	0	0	0	0	0.0313808	0.00447952		0	0	0	0	0	0	0	3.13808	0.447952
UPI0000165F08	ADJ60125.1	LLNZ_05790	L-lactate dehydrogenase	325	80.3		0	0	0	0	0	0	0	0	45		0	0	0	0	0	0	0	0	0.138462		0	0	0	0	0	0	0	0	0.00353538		0	0	0	0	0	0	0	0	0.353538
UPI0000165F15	ADJ61325.1	LLNZ_12180	30S ribosomal protein S13	121	92.8		1	1	0	0	1	0	2	0	47		0.00826446	0.00826446	0	0	0.00826446	0	0.0165289	0	0.38843		0.00833684	0.00469859	0	0	0.0189366	0	0.0155832	0	0.00991788		0.833684	0.469859	0	0	1.89366	0	1.55832	0	0.991788
UPI0000165F16	ADJ61327.1	LLNZ_12190	translation initiation factor IF-1	72	46.802		0	0	0	0	0	0	0	0	6		0	0	0	0	0	0	0	0	0.0833333		0	0	0	0	0	0	0	0	0.00212777		0	0	0	0	0	0	0	0	0.212777
UPI0000165F18	ADJ61415.1	LLNZ_12660	glucose-6-phosphate isomerase	448	142.58		0	0	0	0	0	0	0	0	71		0	0	0	0	0	0	0	0	0.158482		0	0	0	0	0	0	0	0	0.00404657		0	0	0	0	0	0	0	0	0.404657
UPI000016D72B	ADJ61471.1	LLNZ_12950	secreted 45 kDa protein precursor	461	105.17		17	26	0	0	14	5	16	2	0		0.0368764	0.0563991	0	0	0.0303688	0.010846	0.0347072	0.00433839	0		0.0371993	0.0320646	0	0	0.0695849	0.0919648	0.0327212	0.00388005	0		3.71993	3.20646	0	0	6.95849	9.19648	3.27212	0.388005	0
UPI000016F896	ADJ60414.1	LLNZ_07340	triosephosphate isomerase	252	84.461		1	0	0	0	0	0	0	0	36		0.00396825	0	0	0	0	0	0	0	0.142857		0.00400301	0	0	0	0	0	0	0	0.00364761		0.400301	0	0	0	0	0	0	0	0.364761
UPI000016F89A	ADJ61039.1	LLNZ_10650	aminopeptidase C	436	18.257		0	0	0	0	0	0	0	0	9		0	0	0	0	0	0	0	0	0.0206422		0	0	0	0	0	0	0	0	0.000527063		0	0	0	0	0	0	0	0	0.0527063
UPI000016F8AA	ADJ59545.1	LLNZ_02740	glyceraldehyde 3-phosphate dehydrogenase	337	9.6684		0	0	0	0	0	0	0	0	3		0	0	0	0	0	0	0	0	0.00890208		0	0	0	0	0	0	0	0	0.000227299		0	0	0	0	0	0	0	0	0.0227299
UPI000016F8AB	ADJ59546.1	LLNZ_02745	peptide deformylase	211	29.515		0	0	0	0	0	0	0	0	7		0	0	0	0	0	0	0	0	0.0331754		0	0	0	0	0	0	0	0	0.000847075		0	0	0	0	0	0	0	0	0.0847075
UPI000016F8B4	ADJ59714.1	LLNZ_03625	oligopeptide transport ATP-binding protein oppD	338	6.3026		0	0	0	0	0	0	0	0	1		0	0	0	0	0	0	0	0	0.00295858		0	0	0	0	0	0	0	0	7.55422e-05		0	0	0	0	0	0	0	0	0.00755422
UPI000016F8BC	ADJ60124.1	LLNZ_05785	pyruvate kinase	502	323.31		5	0	0	0	0	0	1	2	206		0.00996016	0	0	0	0	0	0.00199203	0.00398406	0.410359		0.0100474	0	0	0	0	0	0.00187805	0.00356316	0.0104778		1.00474	0	0	0	0	0	0.187805	0.356316	1.04778
UPI0000178967	ADJ60564.1	LLNZ_08110	heat shock protein GrpE	190	64.512		0	0	0	0	0	0	0	0	16		0	0	0	0	0	0	0	0	0.0842105		0	0	0	0	0	0	0	0	0.00215017		0	0	0	0	0	0	0	0	0.215017
UPI000017D110	ADJ60691.1	LLNZ_08795	dipeptidase PepV	472	105.93		0	0	0	0	0	0	0	0	40		0	0	0	0	0	0	0	0	0.0847458		0	0	0	0	0	0	0	0	0.00216384		0	0	0	0	0	0	0	0	0.216384
UPI0000237B31	ADJ61282.1	LLNZ_11955	Arginine operon repressor	152	10.25		0	0	0	0	0	0	0	0	2		0	0	0	0	0	0	0	0	0.0131579		0	0	0	0	0	0	0	0	0.000335964		0	0	0	0	0	0	0	0	0.0335964
UPI0000237B34	ADJ60673.1	LLNZ_08695	arginine transcriptional regulator	148	5.7475		0	0	0	0	0	0	0	0	4		0	0	0	0	0	0	0	0	0.027027		0	0	0	0	0	0	0	0	0.000690088		0	0	0	0	0	0	0	0	0.0690088
UPI000042B9C7	ADJ61386.1	LLNZ_12505	housekeeping protease	407	6.8196		0	0	0	0	0	0	0	0	3		0	0	0	0	0	0	0	0	0.00737101		0	0	0	0	0	0	0	0	0.000188206		0	0	0	0	0	0	0	0	0.0188206
UPI000050ED8A	ADJ61504.1	LLNZ_13115	glyceraldehyde 3-phosphate dehydrogenase	336	215.24		38	42	0	0	6	2	12	18	227		0.113095	0.125	0	0	0.0178571	0.00595238	0.0357143	0.0535714	0.675595		0.114086	0.0710662	0	0	0.0409167	0.0504712	0.0336707	0.0479117	0.0172502		11.4086	7.10662	0	0	4.09167	5.04712	3.36707	4.79117	1.72502
UPI000050ED97	ADJ61478.1	LLNZ_12985	hypothetical protein	145	38.825		0	0	0	0	0	0	0	0	12		0	0	0	0	0	0	0	0	0.0827586		0	0	0	0	0	0	0	0	0.0021131		0	0	0	0	0	0	0	0	0.21131
UPI000050ED99	ADJ61476.1	LLNZ_12975	transcriptional regulator	223	10.581		0	0	0	0	0	0	0	0	5		0	0	0	0	0	0	0	0	0.0224215		0	0	0	0	0	0	0	0	0.000572495		0	0	0	0	0	0	0	0	0.0572495
UPI000050ED9C	ADJ61473.1	LLNZ_12960	rod shape-determining protein MreC	291	2.4423		0	0	0	0	0	0	0	0	1		0	0	0	0	0	0	0	0	0.00343643		0	0	0	0	0	0	0	0	8.77432e-05		0	0	0	0	0	0	0	0	0.00877432
UPI000050EDA4	ADJ61466.1	LLNZ_12915	hypothetical protein	175	1.6896		0	0	0	0	0	0	0	0	1		0	0	0	0	0	0	0	0	0.00571429		0	0	0	0	0	0	0	0	0.000145904		0	0	0	0	0	0	0	0	0.0145904
UPI000050EDBE	ADJ59034.1	LLNZ_00070	putative RNA binding protein	89	2.3844		0	0	0	0	0	0	0	0	1		0	0	0	0	0	0	0	0	0.011236		0	0	0	0	0	0	0	0	0.000286891		0	0	0	0	0	0	0	0	0.0286891
UPI000050EE27	ADJ61114.1	LLNZ_11055	putative 20-kDa protein	168	16.552		0	0	0	0	0	0	0	0	8		0	0	0	0	0	0	0	0	0.047619		0	0	0	0	0	0	0	0	0.00121587		0	0	0	0	0	0	0	0	0.121587
UPI000050EE40	ADJ60898.1	LLNZ_09890	30S ribosomal protein S20	77	27.295		0	0	0	0	0	0	0	0	14		0	0	0	0	0	0	0	0	0.181818		0	0	0	0	0	0	0	0	0.00464241		0	0	0	0	0	0	0	0	0.464241
UPI000050EF39	ADJ59315.1	LLNZ_01555	30S ribosomal protein S4	203	188.12		0	3	0	0	0	0	2	5	102		0	0.0147783	0	0	0	0	0.00985222	0.0246305	0.502463		0	0.00840192	0	0	0	0	0.00928848	0.0220284	0.0128295		0	0.840192	0	0	0	0	0.928848	2.20284	1.28295
UPI000050EF9A	ADJ59230.1	LLNZ_01070	hypothetical protein	219	0.97294		0	0	0	0	0	0	0	0	1		0	0	0	0	0	0	0	0	0.00456621		0	0	0	0	0	0	0	0	0.00011659		0	0	0	0	0	0	0	0	0.011659
UPI000050EFC2	ADJ59953.1	LLNZ_04850	dipeptidase	474	3.916		0	0	0	0	0	0	0	0	5		0	0	0	0	0	0	0	0	0.0105485		0	0	0	0	0	0	0	0	0.000269338		0	0	0	0	0	0	0	0	0.0269338
UPI000050EFE4	ADJ61284.1	LLNZ_11965	hypothetical protein	199	11.483		0	0	0	0	0	0	0	0	4		0	0	0	0	0	0	0	0	0.0201005		0	0	0	0	0	0	0	0	0.000513232		0	0	0	0	0	0	0	0	0.0513232
UPI000050F034	ADJ60021.1	LLNZ_05240	MarR family transcriptional regulator	139	5.6801		0	0	0	0	0	0	0	0	2		0	0	0	0	0	0	0	0	0.0143885		0	0	0	0	0	0	0	0	0.000367385		0	0	0	0	0	0	0	0	0.0367385
UPI000050F036	ADJ60919.1	LLNZ_10005	glutamine transport ATP-binding protein GlnQ	247	32.67		1	0	0	0	0	0	0	0	11		0.00404858	0	0	0	0	0	0	0	0.0445344		0.00408404	0	0	0	0	0	0	0	0.00113711		0.408404	0	0	0	0	0	0	0	0.113711
UPI000050F06C	ADJ59295.1	LLNZ_01445	aldo/keto reductase family oxidoreductase	281	91.37		0	0	0	0	0	0	0	0	34		0	0	0	0	0	0	0	0	0.120996		0	0	0	0	0	0	0	0	0.00308944		0	0	0	0	0	0	0	0	0.308944
UPI000050F0DB	ADJ59789.1	LLNZ_04000	putative DivIVA cell division initiation protein	128	11.641		1	1	1	0	1	0	3	0	7		0.0078125	0.0078125	0.0078125	0	0.0078125	0	0.0234375	0	0.0546875		0.00788092	0.00444164	0.0995376	0	0.017901	0	0.0220964	0	0.00139635		0.788092	0.444164	9.95376	0	1.7901	0	2.20964	0	0.139635
UPI000050F0EF	ADJ59999.1	LLNZ_05120	bifunctional phosphoribosylaminoimidazolecarboxamide formyltransferase/IMP cyclohydrolase	518	5.4324		0	0	0	0	1	0	0	1	1		0	0	0	0	0.0019305	0	0	0.0019305	0.0019305		0	0	0	0	0.00442342	0	0	0.00172655	4.9292e-05		0	0	0	0	0.442342	0	0	0.172655	0.0049292
UPI000050F0F6	ADJ61298.1	LLNZ_12035	amino-acid ABC transporter extracellular binding protein	280	41.643		0	5	0	0	0	0	1	0	12		0	0.0178571	0	0	0	0	0.00357143	0	0.0428571		0	0.0101523	0	0	0	0	0.00336707	0	0.00109428		0	1.01523	0	0	0	0	0.336707	0	0.109428
UPI000050F11B	ADJ61357.1	LLNZ_12340	preprotein translocase subunit SecE	64	1.0355		0	0	0	0	0	0	0	0	0		0	0	0	0	0	0	0	0	0		0	0	0	0	0	0	0	0	0		0	0	0	0	0	0	0	0	0
UPI000050F11F	ADJ61353.1	LLNZ_12320	large-conductance mechanosensitive channel	121	8.2938		0	0	0	0	0	0	1	0	1		0	0	0	0	0	0	0.00826446	0	0.00826446		0	0	0	0	0	0	0.00779158	0	0.000211019		0	0	0	0	0	0	0.779158	0	0.0211019
UPI000050F184	ADJ61330.1	LLNZ_12205	50S ribosomal protein L15	147	92.453		2	1	0	0	2	0	0	2	32		0.0136054	0.00680272	0	0	0.0136054	0	0	0.0136054	0.217687		0.0137246	0.00386755	0	0	0.0311746	0	0	0.0121681	0.00555826		1.37246	0.386755	0	0	3.11746	0	0	1.21681	0.555826
UPI000050F1CE	ADJ60857.1	LLNZ_09685	elongation factor P	185	9.9091		0	0	0	0	0	0	0	0	4		0	0	0	0	0	0	0	0	0.0216216		0	0	0	0	0	0	0	0	0.000552071		0	0	0	0	0	0	0	0	0.0552071
UPI000050F1E5	ADJ59126.1	LLNZ_00530	ABC transporter ATP-binding protein	517	7.4627		0	0	0	0	0	0	0	0	4		0	0	0	0	0	0	0	0	0.00773694		0	0	0	0	0	0	0	0	0.00019755		0	0	0	0	0	0	0	0	0.019755
UPI000050F1F2	ADJ60772.1	LLNZ_09230	ribosome-binding factor A	119	5.2655		0	0	0	0	0	0	0	0	4		0	0	0	0	0	0	0	0	0.0336134		0	0	0	0	0	0	0	0	0.000858261		0	0	0	0	0	0	0	0	0.0858261
UPI000050F1F4	ADJ60770.1	LLNZ_09220	MarR family transcriptional regulator	146	6.1588		0	0	0	0	0	0	0	0	3		0	0	0	0	0	0	0	0	0.0205479		0	0	0	0	0	0	0	0	0.000524656		0	0	0	0	0	0	0	0	0.0524656
UPI000050F214	ADJ60207.1	LLNZ_06220	50S ribosomal protein L7/L12	121	129.07		15	4	0	0	5	0	6	11	116		0.123967	0.0330579	0	0	0.0413223	0	0.0495868	0.0909091	0.958678		0.125053	0.0187944	0	0	0.0946832	0	0.0467495	0.0813047	0.0244782		12.5053	1.87944	0	0	9.46832	0	4.67495	8.13047	2.44782
UPI000050F215	ADJ60206.1	LLNZ_06215	50S ribosomal protein L10	171	99.766		0	0	0	0	0	0	0	1	49		0	0	0	0	0	0	0	0.00584795	0.28655		0	0	0	0	0	0	0	0.00523013	0.00731655		0	0	0	0	0	0	0	0.523013	0.731655
UPI000050F245	ADJ59393.1	LLNZ_01955	recombinase A	387	59.886		0	0	0	0	0	0	0	0	27		0	0	0	0	0	0	0	0	0.0697674		0	0	0	0	0	0	0	0	0.00178139		0	0	0	0	0	0	0	0	0.178139
UPI000050F26F	ADJ59767.1	LLNZ_03890	DNA-binding response regulator	225	29.492		0	0	0	0	0	0	0	0	3		0	0	0	0	0	0	0	0	0.0133333		0	0	0	0	0	0	0	0	0.000340444		0	0	0	0	0	0	0	0	0.0340444
UPI000050F279	ADJ60617.1	LLNZ_08395	DNA gyrase subunit B	651	16.72		0	0	0	0	0	0	0	0	7		0	0	0	0	0	0	0	0	0.0107527		0	0	0	0	0	0	0	0	0.000274551		0	0	0	0	0	0	0	0	0.0274551
UPI000050F28F	ADJ60571.1	LLNZ_08145	hypothetical protein	87	13.045		0	0	0	0	0	0	0	0	1		0	0	0	0	0	0	0	0	0.0114943		0	0	0	0	0	0	0	0	0.000293486		0	0	0	0	0	0	0	0	0.0293486
UPI000050F2A0	ADJ59021.1	LLNZ_00005	chromosomal replication initiation protein	454	8.9631		0	0	0	0	0	0	0	0	2		0	0	0	0	0	0	0	0	0.00440529		0	0	0	0	0	0	0	0	0.000112481		0	0	0	0	0	0	0	0	0.0112481
UPI000050F2D2	ADJ59455.1	LLNZ_02275	cellobiose-specific PTS system IIA component	116	7.1352		0	0	0	0	0	0	0	0	2		0	0	0	0	0	0	0	0	0.0172414		0	0	0	0	0	0	0	0	0.000440229		0	0	0	0	0	0	0	0	0.0440229
UPI000050F2D3	ADJ59454.1	LLNZ_02270	cellobiose-specific PTS system IIB component	108	5.0232		0	0	0	0	0	0	0	0	0		0	0	0	0	0	0	0	0	0		0	0	0	0	0	0	0	0	0		0	0	0	0	0	0	0	0	0
UPI000050F31D	ADJ61262.1	LLNZ_11845	GTP-binding protein TypA/BipA-like protein	613	187.2		0	0	0	0	0	0	0	0	93		0	0	0	0	0	0	0	0	0.151713		0	0	0	0	0	0	0	0	0.00387373		0	0	0	0	0	0	0	0	0.387373
UPI000050F35F	ADJ60785.1	LLNZ_09295	GTP-binding protein EngA	436	50.456		0	0	0	0	0	0	0	0	19		0	0	0	0	0	0	0	0	0.043578		0	0	0	0	0	0	0	0	0.00111269		0	0	0	0	0	0	0	0	0.111269
UPI000050F39E	ADJ60531.1	LLNZ_07935	ribonucleotide-diphosphate reductase subunit beta	325	25.57		0	0	0	0	0	0	0	0	13		0	0	0	0	0	0	0	0	0.04		0	0	0	0	0	0	0	0	0.00102133		0	0	0	0	0	0	0	0	0.102133
UPI000050F3B1	ADJ59423.1	LLNZ_02115	thioredoxin H-type	105	19.131		0	0	0	0	0	0	0	0	8		0	0	0	0	0	0	0	0	0.0761905		0	0	0	0	0	0	0	0	0.00194539		0	0	0	0	0	0	0	0	0.194539
UPI000050F40D	ADJ60667.1	LLNZ_08665	S-adenosyl-methyltransferase MraW	298	1.3672		0	0	0	0	0	0	0	0	0		0	0	0	0	0	0	0	0	0		0	0	0	0	0	0	0	0	0		0	0	0	0	0	0	0	0	0
UPI000050F413	ADJ59925.1	LLNZ_04690	undecaprenyldiphospho-muramoylpentapeptide beta-N- acetylglucosaminyltransferase	357	8.8686		0	0	0	0	0	0	0	0	3		0	0	0	0	0	0	0	0	0.00840336		0	0	0	0	0	0	0	0	0.000214565		0	0	0	0	0	0	0	0	0.0214565
UPI000050F440	ADJ59151.1	LLNZ_00655	hypothetical protein	99	5.0037		0	0	0	0	0	0	0	0	3		0	0	0	0	0	0	0	0	0.030303		0	0	0	0	0	0	0	0	0.000773736		0	0	0	0	0	0	0	0	0.0773736
UPI000050F463	ADJ60480.1	LLNZ_07680	hypothetical protein	111	18.67		0	0	0	0	0	0	0	0	2		0	0	0	0	0	0	0	0	0.018018		0	0	0	0	0	0	0	0	0.000460059		0	0	0	0	0	0	0	0	0.0460059
UPI000050F464	ADJ60481.1	LLNZ_07685	50S ribosomal protein L21	104	19.987		1	2	0	0	2	0	2	2	28		0.00961538	0.0192308	0	0	0.0192308	0	0.0192308	0.0192308	0.269231		0.00969959	0.0109333	0	0	0.0440641	0	0.0181304	0.0171991	0.00687434		0.969959	1.09333	0	0	4.40641	0	1.81304	1.71991	0.687434
UPI000050F4ED	ADJ59602.1	LLNZ_03045	prohibitin/stomatin like protein	300	63.7		1	2	0	0	0	0	1	0	25		0.00333333	0.00666667	0	0	0	0	0.00333333	0	0.0833333		0.00336252	0.0037902	0	0	0	0	0.0031426	0	0.00212777		0.336252	0.37902	0	0	0	0	0.31426	0	0.212777
UPI000050F510	ADJ59536.1	LLNZ_02695	RNA polymerase sigma factor RpoD	447	82.211		0	0	0	0	0	0	0	0	18		0	0	0	0	0	0	0	0	0.0402685		0	0	0	0	0	0	0	0	0.00102819		0	0	0	0	0	0	0	0	0.102819
UPI000050F532	ADJ61248.1	LLNZ_11775	50S ribosomal protein L11	141	81.963		3	1	0	0	2	0	2	5	70		0.0212766	0.0070922	0	0	0.0141844	0	0.0141844	0.035461	0.496454		0.0214629	0.00403213	0	0	0.0325012	0	0.0133728	0.0317146	0.0126761		2.14629	0.403213	0	0	3.25012	0	1.33728	3.17146	1.26761
UPI000050F533	ADJ61247.1	LLNZ_11770	50S ribosomal protein L1	229	62.766		1	3	0	0	1	0	0	3	58		0.00436681	0.0131004	0	0	0.00436681	0	0	0.0131004	0.253275		0.00440505	0.00744799	0	0	0.0100058	0	0	0.0117164	0.00646694		0.440505	0.744799	0	0	1.00058	0	0	1.17164	0.646694
UPI000050F588	ADJ59938.1	LLNZ_04775	glucosamine-6-phosphate deaminase	235	4.849		0	0	0	0	0	0	0	0	4		0	0	0	0	0	0	0	0	0.0170213		0	0	0	0	0	0	0	0	0.000434609		0	0	0	0	0	0	0	0	0.0434609
UPI000050F590	ADJ60993.1	LLNZ_10400	hypothetical protein	103	15.445		0	0	0	0	0	0	0	0	3		0	0	0	0	0	0	0	0	0.0291262		0	0	0	0	0	0	0	0	0.000743688		0	0	0	0	0	0	0	0	0.0743688
UPI000050F59A	ADJ60676.1	LLNZ_08710	farnesyl-diphosphate synthase	285	5.7771		0	0	0	0	0	0	0	0	1		0	0	0	0	0	0	0	0	0.00350877		0	0	0	0	0	0	0	0	8.95904e-05		0	0	0	0	0	0	0	0	0.00895904
UPI000050F600	ADJ60065.1	LLNZ_05490	deoxyribose-phosphate aldolase	220	20.698		0	0	0	0	0	0	0	0	7		0	0	0	0	0	0	0	0	0.0318182		0	0	0	0	0	0	0	0	0.000812422		0	0	0	0	0	0	0	0	0.0812422
UPI000050F604	ADJ59376.1	LLNZ_01860	phosphoglyceromutase	233	55.446		0	0	0	0	0	0	0	0	33		0	0	0	0	0	0	0	0	0.141631		0	0	0	0	0	0	0	0	0.0036163		0	0	0	0	0	0	0	0	0.36163
UPI000050F60B	ADJ61018.1	LLNZ_10545	universal stress protein E	143	2.3834		0	0	0	0	0	0	0	0	1		0	0	0	0	0	0	0	0	0.00699301		0	0	0	0	0	0	0	0	0.000178554		0	0	0	0	0	0	0	0	0.0178554
UPI000050F60E	ADJ61440.1	LLNZ_12785	single-stranded DNA-binding protein	166	28.524		0	0	0	0	0	0	0	0	14		0	0	0	0	0	0	0	0	0.0843373		0	0	0	0	0	0	0	0	0.00215341		0	0	0	0	0	0	0	0	0.215341
UPI000050F639	ADJ59259.1	LLNZ_01215	putative RNA-binding protein containing KH domain	104	33.526		0	1	0	0	1	0	1	0	7		0	0.00961538	0	0	0.00961538	0	0.00961538	0	0.0673077		0	0.00546663	0	0	0.022032	0	0.0090652	0	0.00171859		0	0.546663	0	0	2.2032	0	0.90652	0	0.171859
UPI000050F699	ADJ61269.1	LLNZ_11890	hypothetical protein	128	20.317		0	0	0	0	0	0	0	0	11		0	0	0	0	0	0	0	0	0.0859375		0	0	0	0	0	0	0	0	0.00219427		0	0	0	0	0	0	0	0	0.219427
UPI0000529267	ADJ59596.1	LLNZ_03005	6-phosphogluconate dehydrogenase	472	128.26		0	0	0	0	0	0	0	0	44		0	0	0	0	0	0	0	0	0.0932203		0	0	0	0	0	0	0	0	0.00238022		0	0	0	0	0	0	0	0	0.238022
UPI000054C6A3	ADJ60918.1	LLNZ_10000	glutamine ABC transporter permease and substrate binding protein	714	59.625		2	4	0	0	0	0	6	0	18		0.00280112	0.00560224	0	0	0	0	0.00840336	0	0.0252101		0.00282565	0.00318504	0	0	0	0	0.00792253	0	0.000643696		0.282565	0.318504	0	0	0	0	0.792253	0	0.0643696
UPI0000E56ACC	ADJ59027.1	LLNZ_00035	GTP-dependent nucleic acid-binding protein EngD	371	30.749		0	0	0	0	0	0	0	0	9		0	0	0	0	0	0	0	0	0.0242588		0	0	0	0	0	0	0	0	0.000619406		0	0	0	0	0	0	0	0	0.0619406
UPI0000E56AD7	ADJ59113.1	LLNZ_00465	hypothetical protein	155	11.809		0	0	0	0	0	0	0	0	9		0	0	0	0	0	0	0	0	0.0580645		0	0	0	0	0	0	0	0	0.00148258		0	0	0	0	0	0	0	0	0.148258
UPI0000E56AFE	ADJ59220.1	LLNZ_01020	prenyl transferase	326	13.919		0	0	0	0	0	0	0	0	1		0	0	0	0	0	0	0	0	0.00306748		0	0	0	0	0	0	0	0	7.83229e-05		0	0	0	0	0	0	0	0	0.00783229
UPI0000E56B3A	ADJ59399.1	LLNZ_01985	hypothetical protein	185	1.2346		0	0	0	0	0	0	0	0	1		0	0	0	0	0	0	0	0	0.00540541		0	0	0	0	0	0	0	0	0.000138018		0	0	0	0	0	0	0	0	0.0138018
UPI0000E56B4C	ADJ59457.1	LLNZ_02285	cellobiose-specific PTS system IIC component	445	4.3516		1	3	0	0	1	0	5	0	2		0.00224719	0.00674157	0	0	0.00224719	0	0.011236	0	0.00449438		0.00226687	0.00383278	0	0	0.00514906	0	0.010593	0	0.000114756		0.226687	0.383278	0	0	0.514906	0	1.0593	0	0.0114756
UPI0000E56B5E	ADJ59529.1	LLNZ_02655	hypothetical protein	128	3.2506		0	0	0	0	0	0	0	0	1		0	0	0	0	0	0	0	0	0.0078125		0	0	0	0	0	0	0	0	0.000199479		0	0	0	0	0	0	0	0	0.0199479
UPI0000E56B62	ADJ59551.1	LLNZ_02770	(3R)-hydroxymyristoyl-[acyl-carrier-protein] dehydratase 1	151	0.99209		0	0	0	0	0	0	0	0	1		0	0	0	0	0	0	0	0	0.00662252		0	0	0	0	0	0	0	0	0.000169095		0	0	0	0	0	0	0	0	0.0169095
UPI0000E56B65	ADJ59554.1	LLNZ_02785	alpha-phosphoglucomutase	252	34.457		0	0	0	0	0	0	0	0	10		0	0	0	0	0	0	0	0	0.0396825		0	0	0	0	0	0	0	0	0.00101323		0	0	0	0	0	0	0	0	0.101323
UPI0000E56B9B	ADJ60810.1	LLNZ_09420	naphthoate synthase	280	74.491		0	0	0	0	0	0	0	0	33		0	0	0	0	0	0	0	0	0.117857		0	0	0	0	0	0	0	0	0.00300928		0	0	0	0	0	0	0	0	0.300928
UPI0000E56BD3	ADJ60657.1	LLNZ_08605	50S ribosomal protein L19	114	82.616		1	1	0	0	1	0	1	0	59		0.00877193	0.00877193	0	0	0.00877193	0	0.00877193	0	0.517544		0.00884875	0.0049871	0	0	0.0200994	0	0.00827001	0	0.0132146		0.884875	0.49871	0	0	2.00994	0	0.827001	0	1.32146
UPI0000E56C19	ADJ60479.1	LLNZ_07675	50S ribosomal protein L27	94	34.275		0	0	0	0	0	0	0	4	24		0	0	0	0	0	0	0	0.0425532	0.255319		0	0	0	0	0	0	0	0.0380575	0.00651913		0	0	0	0	0	0	0	3.80575	0.651913
UPI0000E56C79	ADJ60085.1	LLNZ_05590	universal stress protein A2	142	15.271		0	0	0	0	0	0	0	0	2		0	0	0	0	0	0	0	0	0.0140845		0	0	0	0	0	0	0	0	0.000359624		0	0	0	0	0	0	0	0	0.0359624
UPI0000E56C9E	ADJ59943.1	LLNZ_04800	putative RNA binding protein	79	1.9897		0	0	0	0	0	0	0	0	3		0	0	0	0	0	0	0	0	0.0379747		0	0	0	0	0	0	0	0	0.000969618		0	0	0	0	0	0	0	0	0.0969618
UPI0000E56CAB	ADJ59918.1	LLNZ_04655	50S ribosomal protein L31 type B	81	145.81		1	0	0	0	0	0	1	0	28		0.0123457	0	0	0	0	0	0.0123457	0	0.345679		0.0124538	0	0	0	0	0	0.0116393	0	0.00882632		1.24538	0	0	0	0	0	1.16393	0	0.882632
UPI0000E56CC3	ADJ59801.1	LLNZ_04060	adenylosuccinate lyase	431	27.171		0	0	0	0	0	0	0	0	9		0	0	0	0	0	0	0	0	0.0208817		0	0	0	0	0	0	0	0	0.000533177		0	0	0	0	0	0	0	0	0.0533177
UPI0000E56CD7	ADJ59745.1	LLNZ_03780	hypothetical protein	127	7.2413		0	0	0	0	0	0	0	0	2		0	0	0	0	0	0	0	0	0.015748		0	0	0	0	0	0	0	0	0.000402099		0	0	0	0	0	0	0	0	0.0402099
UPI0000E56CF6	ADJ60955.1	LLNZ_10210	putative MecA-like protein	233	11.725		0	0	0	0	0	0	0	0	4		0	0	0	0	0	0	0	0	0.0171674		0	0	0	0	0	0	0	0	0.000438339		0	0	0	0	0	0	0	0	0.0438339
UPI0000E56D09	ADJ61008.1	LLNZ_10495	hypothetical protein	187	5.0052		0	0	0	0	0	0	0	0	1		0	0	0	0	0	0	0	0	0.00534759		0	0	0	0	0	0	0	0	0.000136542		0	0	0	0	0	0	0	0	0.0136542
UPI0000E56D22	ADJ61134.1	LLNZ_11165	hypothetical protein	370	63.509		0	0	0	0	0	0	0	0	26		0	0	0	0	0	0	0	0	0.0702703		0	0	0	0	0	0	0	0	0.00179423		0	0	0	0	0	0	0	0	0.179423
UPI0000E56D2A	ADJ61176.1	LLNZ_11400	tRNA-dihydrouridine synthase B	334	15.442		0	0	0	0	0	0	0	0	7		0	0	0	0	0	0	0	0	0.0209581		0	0	0	0	0	0	0	0	0.000535128		0	0	0	0	0	0	0	0	0.0535128
UPI0000E56D3A	ADJ61251.1	LLNZ_11790	hypothetical protein	69	2.6289		0	0	0	0	0	0	0	0	1		0	0	0	0	0	0	0	0	0.0144928		0	0	0	0	0	0	0	0	0.000370047		0	0	0	0	0	0	0	0	0.0370047
UPI0000E56D57	ADJ61333.1	LLNZ_12220	50S ribosomal protein L18	115	46.009		0	0	0	0	1	0	0	1	42		0	0	0	0	0.00869565	0	0	0.00869565	0.365217		0	0	0	0	0.0199246	0	0	0.00777698	0.0093252		0	0	0	0	1.99246	0	0	0.777698	0.93252
UPI0000E56D59	ADJ61335.1	LLNZ_12230	30S ribosomal protein S8	132	88.539		2	4	0	0	1	1	4	6	44		0.0151515	0.030303	0	0	0.00757576	0.00757576	0.030303	0.0454545	0.333333		0.0152842	0.0172282	0	0	0.0173586	0.064236	0.0285691	0.0406524	0.00851109		1.52842	1.72282	0	0	1.73586	6.4236	2.85691	4.06524	0.851109
UPI0000E56D5C	ADJ61344.1	LLNZ_12275	50S ribosomal protein L16	137	63.621		0	1	0	0	0	0	0	0	20		0	0.00729927	0	0	0	0	0	0	0.145985		0	0.00414985	0	0	0	0	0	0	0.00372749		0	0.414985	0	0	0	0	0	0	0.372749
UPI0000E56D5D	ADJ61345.1	LLNZ_12280	30S ribosomal protein S3	217	69.386		3	8	1	0	6	0	6	5	37		0.0138249	0.0368664	0.00460829	0	0.0276498	0	0.0276498	0.0230415	0.170507		0.013946	0.0209596	0.0587134	0	0.0633548	0	0.0260677	0.0206072	0.0043536		1.3946	2.09596	5.87134	0	6.33548	0	2.60677	2.06072	0.43536
UPI0000E56D5E	ADJ61347.1	LLNZ_12290	30S ribosomal protein S19	92	38.806		0	0	0	0	2	0	2	1	12		0	0	0	0	0.0217391	0	0.0217391	0.0108696	0.130435		0	0	0	0	0.0498116	0	0.0204952	0.00972122	0.00333043		0	0	0	0	4.98116	0	2.04952	0.972122	0.333043
UPI0000E56D5F	ADJ61348.1	LLNZ_12295	50S ribosomal protein L2	276	190.35		2	5	0	0	5	0	2	4	105		0.00724638	0.0181159	0	0	0.0181159	0	0.00724638	0.0144928	0.380435		0.00730984	0.0102995	0	0	0.0415097	0	0.00683174	0.0129616	0.00971375		0.730984	1.02995	0	0	4.15097	0	0.683174	1.29616	0.971375
UPI0000E56D62	ADJ61358.1	LLNZ_12345	50S ribosomal protein L33	49	8.8408		0	0	0	0	0	0	0	0	3		0	0	0	0	0	0	0	0	0.0612245		0	0	0	0	0	0	0	0	0.00156326		0	0	0	0	0	0	0	0	0.156326
UPI0000E56D6E	ADJ61396.1	LLNZ_12555	elongation factor Ts	342	211.35		4	3	0	0	0	0	0	0	98		0.0116959	0.00877193	0	0	0	0	0	0	0.28655		0.0117983	0.0049871	0	0	0	0	0	0	0.00731655		1.17983	0.49871	0	0	0	0	0	0	0.731655
UPI0000E56D80	ADJ61441.1	LLNZ_12790	30S ribosomal protein S6	97	80.201		0	0	0	0	0	0	0	0	32		0	0	0	0	0	0	0	0	0.329897		0	0	0	0	0	0	0	0	0.00842335		0	0	0	0	0	0	0	0	0.842335
UPI0000F051C3	ADJ59282.1	LLNZ_01360	PepDA protein	460	1.148		0	0	0	0	0	0	0	0	1		0	0	0	0	0	0	0	0	0.00217391		0	0	0	0	0	0	0	0	5.55071e-05		0	0	0	0	0	0	0	0	0.00555071
UPI0000F051C5	ADJ59284.1	LLNZ_01380	putative SAM-dependent methyltransferase	389	19.884		0	0	0	0	0	0	0	0	2		0	0	0	0	0	0	0	0	0.00514139		0	0	0	0	0	0	0	0	0.000131276		0	0	0	0	0	0	0	0	0.0131276
UPI0000F051CC	ADJ59292.1	LLNZ_01420	Gfo/Idh/MocA family oxidoreductase	339	37.127		0	0	0	0	0	0	0	0	9		0	0	0	0	0	0	0	0	0.0265487		0	0	0	0	0	0	0	0	0.000677875		0	0	0	0	0	0	0	0	0.0677875
UPI0000F051CD	ADJ59294.1	LLNZ_01430	S-ribosylhomocysteinase	158	41.787		0	0	0	0	0	0	0	0	8		0	0	0	0	0	0	0	0	0.0506329		0	0	0	0	0	0	0	0	0.00129282		0	0	0	0	0	0	0	0	0.129282
UPI0000F051D6	ADJ59309.1	LLNZ_01525	hypothetical protein	203	11.697		0	0	0	0	0	0	0	0	2		0	0	0	0	0	0	0	0	0.00985222		0	0	0	0	0	0	0	0	0.000251559		0	0	0	0	0	0	0	0	0.0251559
UPI0000F051D7	ADJ59310.1	LLNZ_01530	2,3,4,5-tetrahydropyridine-2,6-dicarboxylate N-acetyltransferase	256	1.4202		0	0	0	0	0	0	0	0	1		0	0	0	0	0	0	0	0	0.00390625		0	0	0	0	0	0	0	0	9.97394e-05		0	0	0	0	0	0	0	0	0.00997394
UPI0000F051DA	ADJ59313.1	LLNZ_01545	hypothetical protein	35	3.1231		0	0	0	0	0	0	0	0	2		0	0	0	0	0	0	0	0	0.0571429		0	0	0	0	0	0	0	0	0.00145904		0	0	0	0	0	0	0	0	0.145904
UPI0000F051DC	ADJ59316.1	LLNZ_01560	transcription accessory protein TEX	713	14.743		0	0	0	0	0	0	0	0	8		0	0	0	0	0	0	0	0	0.0112202		0	0	0	0	0	0	0	0	0.000286488		0	0	0	0	0	0	0	0	0.0286488
UPI0000F051E1	ADJ59321.1	LLNZ_01585	putative Zn-dependent hydrolase	561	33.244		0	0	0	0	0	0	0	0	17		0	0	0	0	0	0	0	0	0.030303		0	0	0	0	0	0	0	0	0.000773736		0	0	0	0	0	0	0	0	0.0773736
UPI0000F051E2	ADJ59324.1	LLNZ_01600	putative O-sialoglycoprotein endopeptidase	241	17.203		0	0	0	0	0	0	0	0	3		0	0	0	0	0	0	0	0	0.0124481		0	0	0	0	0	0	0	0	0.000317842		0	0	0	0	0	0	0	0	0.0317842
UPI0000F051EB	ADJ59336.1	LLNZ_01660	thiol peroxidase	160	8.8994		0	0	0	0	0	0	0	0	4		0	0	0	0	0	0	0	0	0.025		0	0	0	0	0	0	0	0	0.000638332		0	0	0	0	0	0	0	0	0.0638332
UPI0000F051EF	ADJ59344.1	LLNZ_01700	PadR-like family transcriptional regulator	116	1.7222		0	0	0	0	0	0	0	0	0		0	0	0	0	0	0	0	0	0		0	0	0	0	0	0	0	0	0		0	0	0	0	0	0	0	0	0
UPI0000F051F1	ADJ59346.1	LLNZ_01710	multidrug resistance protein D	664	7.9811		0	0	0	0	0	0	0	0	4		0	0	0	0	0	0	0	0	0.0060241		0	0	0	0	0	0	0	0	0.000153815		0	0	0	0	0	0	0	0	0.0153815
UPI0000F051F2	ADJ59347.1	LLNZ_01715	UDP-N-acetylglucosamine 1-carboxyvinyltransferase	420	8.599		0	0	0	0	0	0	0	0	1		0	0	0	0	0	0	0	0	0.00238095		0	0	0	0	0	0	0	0	6.07935e-05		0	0	0	0	0	0	0	0	0.00607935
UPI0000F051F8	ADJ59354.1	LLNZ_01750	hypothetical protein	158	8.6329		0	0	0	0	0	0	0	0	3		0	0	0	0	0	0	0	0	0.0189873		0	0	0	0	0	0	0	0	0.000484809		0	0	0	0	0	0	0	0	0.0484809
UPI0000F051FF	ADJ59526.1	LLNZ_02640	penicillin-binding protein 1a	693	20.663		6	3	0	0	0	0	0	0	6		0.00865801	0.004329	0	0	0	0	0	0	0.00865801		0.00873383	0.00246117	0	0	0	0	0	0	0.000221067		0.873383	0.246117	0	0	0	0	0	0	0.0221067
UPI0000F05203	ADJ59532.1	LLNZ_02670	UDP-N-acetylglucosamine 1-carboxyvinyltransferase	426	10.868		0	1	0	0	0	0	0	0	9		0	0.00234742	0	0	0	0	0	0	0.0211268		0	0.00133458	0	0	0	0	0	0	0.000539435		0	0.133458	0	0	0	0	0	0	0.0539435
UPI0000F05204	ADJ59534.1	LLNZ_02680	trigger factor	427	189.2		0	0	0	0	0	0	0	0	80		0	0	0	0	0	0	0	0	0.187354		0	0	0	0	0	0	0	0	0.00478375		0	0	0	0	0	0	0	0	0.478375
UPI0000F0520C	ADJ59543.1	LLNZ_02730	ATP-dependent Clp protease ATP-binding subunit clpE	748	109.22		0	0	0	0	0	0	0	0	32		0	0	0	0	0	0	0	0	0.0427807		0	0	0	0	0	0	0	0	0.00109233		0	0	0	0	0	0	0	0	0.109233
UPI0000F05212	ADJ59032.1	LLNZ_00060	peptidyl-tRNA hydrolase	188	4.7322		0	0	0	0	0	0	0	0	1		0	0	0	0	0	0	0	0	0.00531915		0	0	0	0	0	0	0	0	0.000135815		0	0	0	0	0	0	0	0	0.0135815
UPI0000F05216	ADJ59039.1	LLNZ_00095	hypoxanthine phosphoribosyltransferase	183	23.252		0	0	0	0	0	0	0	1	15		0	0	0	0	0	0	0	0.00546448	0.0819672		0	0	0	0	0	0	0	0.00488717	0.00209289		0	0	0	0	0	0	0	0.488717	0.209289
UPI0000F05217	ADJ59404.1	LLNZ_02010	peptidyl-prolyl cis-trans isomerase, cyclophilin-type	277	17.527		0	0	0	0	0	0	0	0	3		0	0	0	0	0	0	0	0	0.0108303		0	0	0	0	0	0	0	0	0.000276534		0	0	0	0	0	0	0	0	0.0276534
UPI0000F0521B	ADJ59408.1	LLNZ_02030	lysyl-tRNA synthetase	494	53.018		0	0	0	0	0	0	0	0	16		0	0	0	0	0	0	0	0	0.0323887		0	0	0	0	0	0	0	0	0.000826989		0	0	0	0	0	0	0	0	0.0826989
UPI0000F05220	ADJ59414.1	LLNZ_02060	thiamine biosynthesis protein ThiI	406	7.8247		0	0	0	0	0	0	0	0	1		0	0	0	0	0	0	0	0	0.00246305		0	0	0	0	0	0	0	0	6.28898e-05		0	0	0	0	0	0	0	0	0.00628898
UPI0000F05224	ADJ59418.1	LLNZ_02090	hypothetical protein	156	6.7589		0	0	0	0	0	0	0	0	2		0	0	0	0	0	0	0	0	0.0128205		0	0	0	0	0	0	0	0	0.00032735		0	0	0	0	0	0	0	0	0.032735
UPI0000F05225	ADJ59419.1	LLNZ_02095	tyrosyl-tRNA synthetase	419	31.118		0	0	0	0	0	0	0	0	13		0	0	0	0	0	0	0	0	0.0310263		0	0	0	0	0	0	0	0	0.000792202		0	0	0	0	0	0	0	0	0.0792202
UPI0000F05227	ADJ59040.1	LLNZ_00100	putative cell division protein	695	82.553		0	1	0	0	0	0	1	0	28		0	0.00143885	0	0	0	0	0.00143885	0	0.0402878		0	0.000818028	0	0	0	0	0.00135652	0	0.00102868		0	0.0818028	0	0	0	0	0.135652	0	0.102868
UPI0000F05241	ADJ59463.1	LLNZ_02315	NifJ protein	1223	3.5586		0	0	0	0	0	0	0	0	2		0	0	0	0	0	0	0	0	0.00163532		0	0	0	0	0	0	0	0	4.17551e-05		0	0	0	0	0	0	0	0	0.00417551
UPI0000F05242	ADJ59464.1	LLNZ_02320	hypothetical protein	292	2.9649		0	0	0	0	0	0	0	0	3		0	0	0	0	0	0	0	0	0.010274		0	0	0	0	0	0	0	0	0.000262328		0	0	0	0	0	0	0	0	0.0262328
UPI0000F05245	ADJ59465.1	LLNZ_02335	phosphoglucosamine mutase	452	29.111		0	0	0	0	0	0	0	0	7		0	0	0	0	0	0	0	0	0.0154867		0	0	0	0	0	0	0	0	0.000395427		0	0	0	0	0	0	0	0	0.0395427
UPI0000F05250	ADJ59477.1	LLNZ_02395	phosphomethylpyrimidine kinase	262	3.0065		0	0	0	0	0	0	0	0	1		0	0	0	0	0	0	0	0	0.00381679		0	0	0	0	0	0	0	0	9.74552e-05		0	0	0	0	0	0	0	0	0.00974552
UPI0000F05262	ADJ59090.1	LLNZ_00350	dihydrolipoamide dehydrogenase	472	97.398		0	0	0	0	0	0	0	0	25		0	0	0	0	0	0	0	0	0.0529661		0	0	0	0	0	0	0	0	0.0013524		0	0	0	0	0	0	0	0	0.13524
UPI0000F05263	ADJ59091.1	LLNZ_00355	pyruvate dehydrogenase complex E2 component	530	64.778		0	0	0	0	0	0	0	1	34		0	0	0	0	0	0	0	0.00188679	0.0641509		0	0	0	0	0	0	0	0.00168746	0.00163798		0	0	0	0	0	0	0	0.168746	0.163798
UPI0000F05264	ADJ59092.1	LLNZ_00360	pyruvate dehydrogenase E1 component beta subunit	326	95.299		0	0	0	0	0	0	0	1	36		0	0	0	0	0	0	0	0.00306748	0.110429		0	0	0	0	0	0	0	0.00274341	0.00281963		0	0	0	0	0	0	0	0.274341	0.281963
UPI0000F0526A	ADJ59377.1	LLNZ_01865	alkyl hydroperoxide reductase subunit C	187	63.222		1	2	0	0	0	0	0	0	24		0.00534759	0.0106952	0	0	0	0	0	0	0.128342		0.00539442	0.00608053	0	0	0	0	0	0	0.003277		0.539442	0.608053	0	0	0	0	0	0	0.3277
UPI0000F0526B	ADJ59378.1	LLNZ_01870	alkyl hydroperoxide reductase subunit F	508	39.887		0	0	0	0	0	0	0	0	12		0	0	0	0	0	0	0	0	0.023622		0	0	0	0	0	0	0	0	0.000603148		0	0	0	0	0	0	0	0	0.0603148
UPI0000F0526E	ADJ59381.1	LLNZ_01885	D-alanyl-alanine synthetase A	349	13.177		0	0	0	0	0	0	0	0	8		0	0	0	0	0	0	0	0	0.0229226		0	0	0	0	0	0	0	0	0.00058529		0	0	0	0	0	0	0	0	0.058529
UPI0000F0526F	ADJ59382.1	LLNZ_01890	UDP-N-acetylmuramoylalanyl-D-glutamyl-2,6- diaminopimelate--D-alanyl-D-alanine ligase	440	2.5971		0	0	0	0	0	0	0	0	2		0	0	0	0	0	0	0	0	0.00454545		0	0	0	0	0	0	0	0	0.00011606		0	0	0	0	0	0	0	0	0.011606
UPI0000F05272	ADJ59093.1	LLNZ_00365	pyruvate dehydrogenase E1 component alpha subunit	374	129.6		0	0	0	0	1	0	0	1	47		0	0	0	0	0.0026738	0	0	0.0026738	0.125668		0	0	0	0	0.00612656	0	0	0.00239132	0.00320873		0	0	0	0	0.612656	0	0	0.239132	0.320873
UPI0000F05273	ADJ59094.1	LLNZ_00370	lipoate-protein ligase	333	7.3466		0	0	0	0	0	0	0	0	6		0	0	0	0	0	0	0	0	0.018018		0	0	0	0	0	0	0	0	0.000460059		0	0	0	0	0	0	0	0	0.0460059
UPI0000F05277	ADJ59098.1	LLNZ_00390	tryptophanyl-tRNA synthetase II	341	5.4019		0	0	0	0	0	0	0	0	5		0	0	0	0	0	0	0	0	0.0146628		0	0	0	0	0	0	0	0	0.000374388		0	0	0	0	0	0	0	0	0.0374388
UPI0000F05278	ADJ59099.1	LLNZ_00395	osmotically inducible protein C	145	2.9619		0	0	0	0	0	0	0	0	3		0	0	0	0	0	0	0	0	0.0206897		0	0	0	0	0	0	0	0	0.000528275		0	0	0	0	0	0	0	0	0.0528275
UPI0000F0527B	ADJ59102.1	LLNZ_00410	putative glycerol-3-phosphate acyltransferase PlsX	331	10.716		0	0	0	0	0	0	0	0	3		0	0	0	0	0	0	0	0	0.00906344		0	0	0	0	0	0	0	0	0.000231419		0	0	0	0	0	0	0	0	0.0231419
UPI0000F0527D	ADJ59104.1	LLNZ_00420	ABC transporter ATP-binding protein	545	104.59		0	0	0	0	0	0	0	0	18		0	0	0	0	0	0	0	0	0.0330275		0	0	0	0	0	0	0	0	0.000843301		0	0	0	0	0	0	0	0	0.0843301
UPI0000F05288	ADJ59424.1	LLNZ_02120	phenylalanyl-tRNA synthetase beta chain	208	25.896		0	0	0	0	0	0	0	0	7		0	0	0	0	0	0	0	0	0.0336538		0	0	0	0	0	0	0	0	0.000859293		0	0	0	0	0	0	0	0	0.0859293
UPI0000F05294	ADJ59443.1	LLNZ_02215	mevalonate kinase	310	9.4953		0	0	0	0	0	0	0	0	1		0	0	0	0	0	0	0	0	0.00322581		0	0	0	0	0	0	0	0	8.23654e-05		0	0	0	0	0	0	0	0	0.00823654
UPI0000F05295	ADJ59444.1	LLNZ_02220	diphosphomevalonate decarboxylase	318	1.0588		0	0	0	0	0	0	0	0	0		0	0	0	0	0	0	0	0	0		0	0	0	0	0	0	0	0	0		0	0	0	0	0	0	0	0	0
UPI0000F052B2	ADJ59491.1	LLNZ_02465	hypothetical protein	290	7.3535		0	0	0	0	0	0	0	0	1		0	0	0	0	0	0	0	0	0.00344828		0	0	0	0	0	0	0	0	8.80458e-05		0	0	0	0	0	0	0	0	0.00880458
UPI0000F052BF	ADJ59146.1	LLNZ_00630	preprotein translocase subunit SecA	865	83.089		0	0	0	0	0	0	0	0	18		0	0	0	0	0	0	0	0	0.0208092		0	0	0	0	0	0	0	0	0.000531328		0	0	0	0	0	0	0	0	0.0531328
UPI0000F052C0	ADJ59147.1	LLNZ_00635	phospho-2-dehydro-3-deoxyheptonate aldolase	345	61.632		0	0	0	0	0	0	0	0	11		0	0	0	0	0	0	0	0	0.0318841		0	0	0	0	0	0	0	0	0.000814104		0	0	0	0	0	0	0	0	0.0814104
UPI0000F052CC	ADJ59388.1	LLNZ_01930	peptide chain release factor 3	523	27.951		0	0	0	0	0	0	0	0	10		0	0	0	0	0	0	0	0	0.0191205		0	0	0	0	0	0	0	0	0.000488208		0	0	0	0	0	0	0	0	0.0488208
UPI0000F052CD	ADJ59389.1	LLNZ_01935	ATP-dependent RNA helicase	551	260.26		0	0	0	0	0	0	0	0	93		0	0	0	0	0	0	0	0	0.168784		0	0	0	0	0	0	0	0	0.00430961		0	0	0	0	0	0	0	0	0.430961
UPI0000F052D8	ADJ59169.1	LLNZ_00755	preprotein translocase subunit	269	3.428		0	0	0	0	0	0	0	0	2		0	0	0	0	0	0	0	0	0.00743494		0	0	0	0	0	0	0	0	0.000189838		0	0	0	0	0	0	0	0	0.0189838
UPI0000F052D9	ADJ59170.1	LLNZ_00760	hypothetical protein	304	11.159		0	0	0	0	0	0	0	0	6		0	0	0	0	0	0	0	0	0.0197368		0	0	0	0	0	0	0	0	0.000503946		0	0	0	0	0	0	0	0	0.0503946
UPI0000F052DA	ADJ59172.1	LLNZ_00770	aryl-alcohol dehydrogenase	303	9.4168		0	0	0	0	0	0	0	0	1		0	0	0	0	0	0	0	0	0.00330033		0	0	0	0	0	0	0	0	8.42682e-05		0	0	0	0	0	0	0	0	0.00842682
UPI0000F052DE	ADJ59177.1	LLNZ_00795	Holliday junction resolvase-like protein	143	2.2591		0	0	0	0	0	0	0	0	1		0	0	0	0	0	0	0	0	0.00699301		0	0	0	0	0	0	0	0	0.000178554		0	0	0	0	0	0	0	0	0.0178554
UPI0000F052EA	ADJ59190.1	LLNZ_00860	queuine tRNA-ribosyltransferase	382	17.633		0	0	0	0	0	0	0	0	4		0	0	0	0	0	0	0	0	0.0104712		0	0	0	0	0	0	0	0	0.000267364		0	0	0	0	0	0	0	0	0.0267364
UPI0000F052EC	ADJ59192.1	LLNZ_00880	hypothetical protein	145	3.144		0	0	0	0	0	0	0	0	3		0	0	0	0	0	0	0	0	0.0206897		0	0	0	0	0	0	0	0	0.000528275		0	0	0	0	0	0	0	0	0.0528275
UPI0000F052F1	ADJ59451.1	LLNZ_02255	ATP-dependent RNA helicase	446	72.234		0	0	0	0	0	0	0	0	22		0	0	0	0	0	0	0	0	0.0493274		0	0	0	0	0	0	0	0	0.00125949		0	0	0	0	0	0	0	0	0.125949
UPI0000F052F5	ADJ59458.1	LLNZ_02290	6-phospho-beta-glucosidase	478	154.76		0	0	0	0	0	0	0	0	43		0	0	0	0	0	0	0	0	0.0899582		0	0	0	0	0	0	0	0	0.00229693		0	0	0	0	0	0	0	0	0.229693
UPI0000F052F8	ADJ59460.1	LLNZ_02300	NAD-dependent DNA ligase LigA	686	10.295		0	0	0	0	0	0	0	0	2		0	0	0	0	0	0	0	0	0.00291545		0	0	0	0	0	0	0	0	7.4441e-05		0	0	0	0	0	0	0	0	0.0074441
UPI0000F052F9	ADJ59461.1	LLNZ_02305	putative lipid kinase	342	11.097		0	0	0	0	0	0	0	0	0		0	0	0	0	0	0	0	0	0		0	0	0	0	0	0	0	0	0		0	0	0	0	0	0	0	0	0
UPI0000F052FC	ADJ59197.1	LLNZ_00905	aminotransferase AlaT	404	10.864		0	0	0	0	0	0	0	0	4		0	0	0	0	0	0	0	0	0.00990099		0	0	0	0	0	0	0	0	0.000252805		0	0	0	0	0	0	0	0	0.0252805
UPI0000F052FD	ADJ59198.1	LLNZ_00910	transcriptional repressor CodY	262	62.465		0	0	0	0	0	0	0	0	27		0	0	0	0	0	0	0	0	0.103053		0	0	0	0	0	0	0	0	0.00263129		0	0	0	0	0	0	0	0	0.263129
UPI0000F052FF	ADJ59199.1	LLNZ_00915	aspartyl/glutamyl-tRNA amidotransferase subunit C	101	3.1216		0	0	0	0	0	0	0	0	3		0	0	0	0	0	0	0	0	0.029703		0	0	0	0	0	0	0	0	0.000758414		0	0	0	0	0	0	0	0	0.0758414
UPI0000F05300	ADJ59200.1	LLNZ_00920	aspartyl/glutamyl-tRNA amidotransferase subunit A	486	19.881		0	0	0	0	0	0	0	0	7		0	0	0	0	0	0	0	0	0.0144033		0	0	0	0	0	0	0	0	0.000367763		0	0	0	0	0	0	0	0	0.0367763
UPI0000F05301	ADJ59201.1	LLNZ_00925	aspartyl/glutamyl-tRNA amidotransferase subunit B	477	70.933		0	0	0	0	0	0	0	0	23		0	0	0	0	0	0	0	0	0.048218		0	0	0	0	0	0	0	0	0.00123116		0	0	0	0	0	0	0	0	0.123116
UPI0000F05312	ADJ59507.1	LLNZ_02545	hypothetical protein	278	68.73		0	0	0	0	0	0	0	0	9		0	0	0	0	0	0	0	0	0.0323741		0	0	0	0	0	0	0	0	0.000826617		0	0	0	0	0	0	0	0	0.0826617
UPI0000F0531D	ADJ59520.1	LLNZ_02610	pyridoxal-phosphate dependent aminotransferase	381	4.6935		0	0	0	0	0	0	0	0	3		0	0	0	0	0	0	0	0	0.00787402		0	0	0	0	0	0	0	0	0.000201049		0	0	0	0	0	0	0	0	0.0201049
UPI0000F0531F	ADJ59522.1	LLNZ_02620	peptide binding protein	549	13.203		0	0	0	0	1	0	1	0	2		0	0	0	0	0.00182149	0	0.00182149	0	0.00364299		0	0	0	0	0.00417365	0	0.00171727	0	9.30174e-05		0	0	0	0	0.417365	0	0.171727	0	0.00930174
UPI0000F05323	ADJ59218.1	LLNZ_01010	ribosomal RNA large subunit methyltransferase N	365	3.275		0	0	0	0	0	0	0	0	1		0	0	0	0	0	0	0	0	0.00273973		0	0	0	0	0	0	0	0	6.99542e-05		0	0	0	0	0	0	0	0	0.00699542
UPI0000F05324	ADJ59219.1	LLNZ_01015	putative NADH dehydrogenase	203	4.8512		0	0	0	0	0	0	0	0	2		0	0	0	0	0	0	0	0	0.00985222		0	0	0	0	0	0	0	0	0.000251559		0	0	0	0	0	0	0	0	0.0251559
UPI0000F05329	ADJ59226.1	LLNZ_01050	methionine sulfoxide reductase B	142	11.102		0	0	0	0	0	0	0	0	4		0	0	0	0	0	0	0	0	0.028169		0	0	0	0	0	0	0	0	0.000719247		0	0	0	0	0	0	0	0	0.0719247
UPI0000F0532A	ADJ59227.1	LLNZ_01055	dihydroxyacetone kinase-like kinase	554	50.155		0	0	0	0	0	0	0	1	11		0	0	0	0	0	0	0	0.00180505	0.0198556		0	0	0	0	0	0	0	0.00161435	0.000506978		0	0	0	0	0	0	0	0.161435	0.0506978
UPI0000F0532E	ADJ59238.1	LLNZ_01110	capsule polysaccharide export inner-membrane protein RgpC	269	7.1304		0	1	0	0	0	0	0	0	2		0	0.00371747	0	0	0	0	0	0	0.00743494		0	0.00211349	0	0	0	0	0	0	0.000189838		0	0.211349	0	0	0	0	0	0	0.0189838
UPI0000F0532F	ADJ59239.1	LLNZ_01115	polysaccharide ABC transporter ATP-binding protein	397	1.2401		0	0	0	0	0	0	0	0	1		0	0	0	0	0	0	0	0	0.00251889		0	0	0	0	0	0	0	0	6.43156e-05		0	0	0	0	0	0	0	0	0.00643156
UPI0000F05332	ADJ59242.1	LLNZ_01130	alpha-L-Rha alpha-1,2-L-rhamnosyltransferase RgpF	588	1.6595		0	0	0	0	0	0	0	0	2		0	0	0	0	0	0	0	0	0.00340136		0	0	0	0	0	0	0	0	8.68479e-05		0	0	0	0	0	0	0	0	0.00868479
UPI0000F05333	ADJ59243.1	LLNZ_01135	putative glycosyl transferase	245	7.5227		0	0	0	0	0	0	0	0	3		0	0	0	0	0	0	0	0	0.0122449		0	0	0	0	0	0	0	0	0.000312652		0	0	0	0	0	0	0	0	0.0312652
UPI0000F05334	ADJ59244.1	LLNZ_01140	hypothetical protein	117	2.4647		0	0	0	0	0	0	0	0	2		0	0	0	0	0	0	0	0	0.017094		0	0	0	0	0	0	0	0	0.000436466		0	0	0	0	0	0	0	0	0.0436466
UPI0000F05336	ADJ59246.1	LLNZ_01150	glycosyl transferase	330	3.1533		0	0	0	0	0	0	0	0	1		0	0	0	0	0	0	0	0	0.0030303		0	0	0	0	0	0	0	0	7.73736e-05		0	0	0	0	0	0	0	0	0.00773736
UPI0000F05338	ADJ59248.1	LLNZ_01160	hypothetical protein	344	1.0671		0	0	0	0	0	0	0	0	1		0	0	0	0	0	0	0	0	0.00290698		0	0	0	0	0	0	0	0	7.42246e-05		0	0	0	0	0	0	0	0	0.00742246
UPI0000F05339	ADJ59249.1	LLNZ_01165	UDP-galactopyranose mutase	376	59.348		0	0	0	0	0	0	0	0	8		0	0	0	0	0	0	0	0	0.0212766		0	0	0	0	0	0	0	0	0.000543261		0	0	0	0	0	0	0	0	0.0543261
UPI0000F0533F	ADJ59254.1	LLNZ_01190	inosine 5'-monophosphate dehydrogenase	493	197.64		0	0	0	0	0	0	0	0	64		0	0	0	0	0	0	0	0	0.129817		0	0	0	0	0	0	0	0	0.00331466		0	0	0	0	0	0	0	0	0.331466
UPI0000F05347	ADJ59263.1	LLNZ_01235	iojap-like protein	119	10.696		0	0	0	0	0	0	0	0	11		0	0	0	0	0	0	0	0	0.092437		0	0	0	0	0	0	0	0	0.00236022		0	0	0	0	0	0	0	0	0.236022
UPI0000F0534A	ADJ59266.1	LLNZ_01250	hypothetical protein	238	25.398		0	0	0	0	0	0	0	0	7		0	0	0	0	0	0	0	0	0.0294118		0	0	0	0	0	0	0	0	0.000750979		0	0	0	0	0	0	0	0	0.0750979
UPI0000F0534B	ADJ59267.1	LLNZ_01265	uracil-DNA glycosylase	219	2.2192		0	0	0	0	0	0	0	0	1		0	0	0	0	0	0	0	0	0.00456621		0	0	0	0	0	0	0	0	0.00011659		0	0	0	0	0	0	0	0	0.011659
UPI0000F05353	ADJ59276.1	LLNZ_01310	phosphoglycerate kinase	398	201.72		0	0	0	0	0	0	0	0	127		0	0	0	0	0	0	0	0	0.319095		0	0	0	0	0	0	0	0	0.00814755		0	0	0	0	0	0	0	0	0.814755
UPI0000F05355	ADJ60299.1	LLNZ_06745	putative exoribonuclease R	667	2.1187		0	0	0	0	0	0	0	0	1		0	0	0	0	0	0	0	0	0.00149925		0	0	0	0	0	0	0	0	3.82808e-05		0	0	0	0	0	0	0	0	0.00382808
UPI0000F05359	ADJ60304.1	LLNZ_06770	acetolactate synthase	554	135.18		0	0	0	0	0	0	0	0	28		0	0	0	0	0	0	0	0	0.0505415		0	0	0	0	0	0	0	0	0.00129049		0	0	0	0	0	0	0	0	0.129049
UPI0000F0535A	ADJ60305.1	LLNZ_06775	hypothetical protein	418	1.2338		0	0	0	0	0	0	0	0	1		0	0	0	0	0	0	0	0	0.00239234		0	0	0	0	0	0	0	0	6.10844e-05		0	0	0	0	0	0	0	0	0.00610844
UPI0000F05360	ADJ60311.1	LLNZ_06805	N-acetylmannosamine-6-phosphate 2-epimerase	234	33.972		0	0	0	0	0	0	0	0	2		0	0	0	0	0	0	0	0	0.00854701		0	0	0	0	0	0	0	0	0.000218233		0	0	0	0	0	0	0	0	0.0218233
UPI0000F05364	ADJ60625.1	LLNZ_08435	ABC transporter ATP-binding protein	516	6.5581		0	0	0	0	0	0	0	0	3		0	0	0	0	0	0	0	0	0.00581395		0	0	0	0	0	0	0	0	0.000148449		0	0	0	0	0	0	0	0	0.0148449
UPI0000F05368	ADJ60629.1	LLNZ_08455	rod shape-determining protein RodA	414	4.1268		0	0	0	0	0	0	0	0	0		0	0	0	0	0	0	0	0	0		0	0	0	0	0	0	0	0	0		0	0	0	0	0	0	0	0	0
UPI0000F0536A	ADJ60632.1	LLNZ_08470	peptidyl-prolyl cis-trans isomerase	196	61.509		0	0	0	0	0	0	0	0	12		0	0	0	0	0	0	0	0	0.0612245		0	0	0	0	0	0	0	0	0.00156326		0	0	0	0	0	0	0	0	0.156326
UPI0000F0536B	ADJ60633.1	LLNZ_08475	putative hydrolase	268	18.447		0	0	0	0	0	0	0	0	5		0	0	0	0	0	0	0	0	0.0186567		0	0	0	0	0	0	0	0	0.000476367		0	0	0	0	0	0	0	0	0.0476367
UPI0000F0536E	ADJ60639.1	LLNZ_08505	hypothetical protein	277	3.8279		0	0	0	0	0	0	0	0	1		0	0	0	0	0	0	0	0	0.00361011		0	0	0	0	0	0	0	0	9.21779e-05		0	0	0	0	0	0	0	0	0.00921779
UPI0000F05372	ADJ59616.1	LLNZ_03125	putative aminodeoxychorismate lyase	545	39.586		0	0	0	0	0	0	0	0	10		0	0	0	0	0	0	0	0	0.0183486		0	0	0	0	0	0	0	0	0.0004685		0	0	0	0	0	0	0	0	0.04685
UPI0000F05373	ADJ59617.1	LLNZ_03130	transcription elongation factor GreA	156	38.148		0	0	0	0	0	0	0	0	17		0	0	0	0	0	0	0	0	0.108974		0	0	0	0	0	0	0	0	0.00278247		0	0	0	0	0	0	0	0	0.278247
UPI0000F05374	ADJ59624.1	LLNZ_03165	ATP-dependent Clp protease ATP-binding subunit	816	67.073		0	0	0	0	0	0	0	0	14		0	0	0	0	0	0	0	0	0.0171569		0	0	0	0	0	0	0	0	0.000438071		0	0	0	0	0	0	0	0	0.0438071
UPI0000F05387	ADJ59992.1	LLNZ_05075	ATP-dependent Clp protease	867	323.31		0	0	0	0	0	0	0	0	119		0	0	0	0	0	0	0	0	0.137255		0	0	0	0	0	0	0	0	0.00350457		0	0	0	0	0	0	0	0	0.350457
UPI0000F05390	ADJ60324.1	LLNZ_06870	spermidine/putrescine import ATP-binding protein potA	426	3.6623		0	0	0	0	0	0	0	0	1		0	0	0	0	0	0	0	0	0.00234742		0	0	0	0	0	0	0	0	5.99373e-05		0	0	0	0	0	0	0	0	0.00599373
UPI0000F05391	ADJ60325.1	LLNZ_06875	UDP-N-acetylenolpyruvoylglucosamine reductase	299	12.849		0	0	0	0	0	0	0	0	5		0	0	0	0	0	0	0	0	0.0167224		0	0	0	0	0	0	0	0	0.000426978		0	0	0	0	0	0	0	0	0.0426978
UPI0000F0539F	ADJ60665.1	LLNZ_08655	penicillin-binding protein 2X	765	2.8764		0	0	0	0	0	0	0	0	0		0	0	0	0	0	0	0	0	0		0	0	0	0	0	0	0	0	0		0	0	0	0	0	0	0	0	0
UPI0000F053A9	ADJ59651.1	LLNZ_03300	hypothetical protein	176	6.2487		0	0	0	0	0	0	0	0	2		0	0	0	0	0	0	0	0	0.0113636		0	0	0	0	0	0	0	0	0.000290151		0	0	0	0	0	0	0	0	0.0290151
UPI0000F053B1	ADJ60000.1	LLNZ_05125	hydrolase, haloacid dehalogenase-like family protein	230	17.649		0	0	0	0	0	0	0	0	2		0	0	0	0	0	0	0	0	0.00869565		0	0	0	0	0	0	0	0	0.000222028		0	0	0	0	0	0	0	0	0.0222028
UPI0000F053BC	ADJ60012.1	LLNZ_05195	GMP synthase	513	165.45		0	0	0	0	0	0	0	0	36		0	0	0	0	0	0	0	0	0.0701754		0	0	0	0	0	0	0	0	0.00179181		0	0	0	0	0	0	0	0	0.179181
UPI0000F053C5	ADJ60342.1	LLNZ_06960	xanthine phosphoribosyltransferase	197	4.7067		0	0	0	0	0	0	0	0	1		0	0	0	0	0	0	0	0	0.00507614		0	0	0	0	0	0	0	0	0.000129611		0	0	0	0	0	0	0	0	0.0129611
UPI0000F053C6	ADJ60355.1	LLNZ_07025	hypothetical protein	94	24.931		0	0	0	0	0	0	0	0	4		0	0	0	0	0	0	0	0	0.0425532		0	0	0	0	0	0	0	0	0.00108652		0	0	0	0	0	0	0	0	0.108652
UPI0000F053C7	ADJ60356.1	LLNZ_07030	hypothetical protein	121	3.2447		0	0	0	0	0	0	0	0	1		0	0	0	0	0	0	0	0	0.00826446		0	0	0	0	0	0	0	0	0.000211019		0	0	0	0	0	0	0	0	0.0211019
UPI0000F053C9	ADJ60346.1	LLNZ_06980	putative tellurium resistance protein	191	14.356		0	0	0	0	0	0	0	0	11		0	0	0	0	0	0	0	0	0.0575916		0	0	0	0	0	0	0	0	0.0014705		0	0	0	0	0	0	0	0	0.14705
UPI0000F053CA	ADJ60347.1	LLNZ_06985	putative tellurium resistance protein	191	14.903		0	0	0	0	0	0	0	0	4		0	0	0	0	0	0	0	0	0.0209424		0	0	0	0	0	0	0	0	0.000534728		0	0	0	0	0	0	0	0	0.0534728
UPI0000F053CB	ADJ60348.1	LLNZ_06990	putative tellurium resistance protein	207	63.969		0	0	0	0	0	0	0	0	26		0	0	0	0	0	0	0	0	0.125604		0	0	0	0	0	0	0	0	0.00320708		0	0	0	0	0	0	0	0	0.320708
UPI0000F053CC	ADJ60349.1	LLNZ_06995	putative tellurite resistance protein	365	81.069		0	0	0	0	0	0	0	0	9		0	0	0	0	0	0	0	0	0.0246575		0	0	0	0	0	0	0	0	0.000629588		0	0	0	0	0	0	0	0	0.0629588
UPI0000F053CF	ADJ60352.1	LLNZ_07010	hypothetical protein	368	11.684		0	0	0	0	0	0	0	0	6		0	0	0	0	0	0	0	0	0.0163043		0	0	0	0	0	0	0	0	0.000416303		0	0	0	0	0	0	0	0	0.0416303
UPI0000F053D0	ADJ60353.1	LLNZ_07015	hypothetical protein	398	2.15		0	0	0	0	0	0	0	0	1		0	0	0	0	0	0	0	0	0.00251256		0	0	0	0	0	0	0	0	6.4154e-05		0	0	0	0	0	0	0	0	0.0064154
UPI0000F053D1	ADJ60354.1	LLNZ_07020	hypothetical protein	408	3.6921		0	0	0	0	0	0	0	0	2		0	0	0	0	0	0	0	0	0.00490196		0	0	0	0	0	0	0	0	0.000125163		0	0	0	0	0	0	0	0	0.0125163
UPI0000F053D6	ADJ60672.1	LLNZ_08690	DNA repair protein recN	555	2.8352		0	0	0	0	0	0	0	0	1		0	0	0	0	0	0	0	0	0.0018018		0	0	0	0	0	0	0	0	4.60059e-05		0	0	0	0	0	0	0	0	0.00460059
UPI0000F053E2	ADJ60687.1	LLNZ_08775	glutathione reductase	435	14.063		0	0	0	0	0	0	0	0	5		0	0	0	0	0	0	0	0	0.0114943		0	0	0	0	0	0	0	0	0.000293486		0	0	0	0	0	0	0	0	0.0293486
UPI0000F053FE	ADJ60025.1	LLNZ_05280	ferric uptake regulation protein	128	1.2396		0	0	0	0	0	0	0	0	1		0	0	0	0	0	0	0	0	0.0078125		0	0	0	0	0	0	0	0	0.000199479		0	0	0	0	0	0	0	0	0.0199479
UPI0000F05400	ADJ60027.1	LLNZ_05290	hypothetical protein	226	1.604		0	0	0	0	0	0	0	0	1		0	0	0	0	0	0	0	0	0.00442478		0	0	0	0	0	0	0	0	0.000112979		0	0	0	0	0	0	0	0	0.0112979
UPI0000F05403	ADJ60030.1	LLNZ_05305	putative NAD(P)H nitroreductase	212	15.752		0	0	0	0	0	0	0	0	8		0	0	0	0	0	0	0	0	0.0377358		0	0	0	0	0	0	0	0	0.00096352		0	0	0	0	0	0	0	0	0.096352
UPI0000F05419	ADJ60884.1	LLNZ_09820	foldase protein prsA precursor	308	29.907		0	0	0	0	0	0	0	0	5		0	0	0	0	0	0	0	0	0.0162338		0	0	0	0	0	0	0	0	0.000414501		0	0	0	0	0	0	0	0	0.0414501
UPI0000F0541F	ADJ60892.1	LLNZ_09860	putative Fe-S oxidoreductase	256	7.4847		0	0	0	0	0	0	0	0	1		0	0	0	0	0	0	0	0	0.00390625		0	0	0	0	0	0	0	0	9.97394e-05		0	0	0	0	0	0	0	0	0.00997394
UPI0000F05421	ADJ60895.1	LLNZ_09875	hypothetical protein	237	8.8541		0	0	0	0	0	0	0	0	1		0	0	0	0	0	0	0	0	0.00421941		0	0	0	0	0	0	0	0	0.000107735		0	0	0	0	0	0	0	0	0.0107735
UPI0000F05441	ADJ60067.1	LLNZ_05500	basic membrane protein A	351	48.65		3	7	1	0	2	0	8	1	17		0.00854701	0.019943	0.002849	0	0.00569801	0	0.022792	0.002849	0.048433		0.00862186	0.0113382	0.0362986	0	0.013056	0	0.0214879	0.00254801	0.00123665		0.862186	1.13382	3.62986	0	1.3056	0	2.14879	0.254801	0.123665
UPI0000F05444	ADJ60381.1	LLNZ_07165	hypothetical protein	81	1.4808		0	0	0	0	0	0	0	0	1		0	0	0	0	0	0	0	0	0.0123457		0	0	0	0	0	0	0	0	0.000315226		0	0	0	0	0	0	0	0	0.0315226
UPI0000F0544F	ADJ60391.1	LLNZ_07215	hypothetical protein	340	2.1703		0	1	0	0	0	0	0	0	0		0	0.00294118	0	0	0	0	0	0	0		0	0.00167215	0	0	0	0	0	0	0		0	0.167215	0	0	0	0	0	0	0
UPI0000F05461	ADJ60711.1	LLNZ_08915	galactose-1-phosphate uridylyltransferase	261	46.021		0	0	0	0	0	0	0	0	8		0	0	0	0	0	0	0	0	0.0306513		0	0	0	0	0	0	0	0	0.000782629		0	0	0	0	0	0	0	0	0.0782629
UPI0000F05463	ADJ60714.1	LLNZ_08930	copper/potassium-transporting ATPase	720	1.3525		0	0	0	0	0	0	0	0	0		0	0	0	0	0	0	0	0	0		0	0	0	0	0	0	0	0	0		0	0	0	0	0	0	0	0	0
UPI0000F05464	ADJ60715.1	LLNZ_08935	mercuric reductase	66	10.964		0	0	0	0	0	0	0	0	6		0	0	0	0	0	0	0	0	0.0909091		0	0	0	0	0	0	0	0	0.00232121		0	0	0	0	0	0	0	0	0.232121
UPI0000F05473	ADJ59742.1	LLNZ_03765	seryl-tRNA synthetase	423	47.032		0	0	0	0	0	0	0	0	16		0	0	0	0	0	0	0	0	0.0378251		0	0	0	0	0	0	0	0	0.000965798		0	0	0	0	0	0	0	0	0.0965798
UPI0000F05476	ADJ59746.1	LLNZ_03785	PTS system, mannose-specific IID component	307	83.329		0	2	0	0	0	0	2	0	14		0	0.00651466	0	0	0	0	0.00651466	0	0.0456026		0	0.00370378	0	0	0	0	0.00614189	0	0.00116438		0	0.370378	0	0	0	0	0.614189	0	0.116438
UPI0000F05478	ADJ59748.1	LLNZ_03795	PTS system, mannose-specific IIAB components	329	85.679		0	1	0	0	0	0	1	0	44		0	0.00303951	0	0	0	0	0.00303951	0	0.133739		0	0.00172805	0	0	0	0	0.00286559	0	0.00341478		0	0.172805	0	0	0	0	0.286559	0	0.341478
UPI0000F0547A	ADJ59751.1	LLNZ_03810	cytidylate kinase	220	16.589		0	0	0	0	0	0	0	0	3		0	0	0	0	0	0	0	0	0.0136364		0	0	0	0	0	0	0	0	0.000348181		0	0	0	0	0	0	0	0	0.0348181
UPI0000F05487	ADJ60091.1	LLNZ_05620	cation-transporting ATPase	877	5.2408		0	0	0	0	0	0	0	0	5		0	0	0	0	0	0	0	0	0.00570125		0	0	0	0	0	0	0	0	0.000145572		0	0	0	0	0	0	0	0	0.0145572
UPI0000F05489	ADJ60094.1	LLNZ_05635	carbamoyl phosphate synthase large subunit	1064	162.24		0	0	0	0	0	0	0	0	59		0	0	0	0	0	0	0	0	0.0554511		0	0	0	0	0	0	0	0	0.00141585		0	0	0	0	0	0	0	0	0.141585
UPI0000F0548A	ADJ60404.1	LLNZ_07280	guanosine 5'-monophosphate oxidoreductase	329	2.1386		0	0	0	0	0	0	0	0	2		0	0	0	0	0	0	0	0	0.00607903		0	0	0	0	0	0	0	0	0.000155217		0	0	0	0	0	0	0	0	0.0155217
UPI0000F0548C	ADJ60406.1	LLNZ_07290	putative N-acetylglucosamine catabolic protein	257	17.834		0	0	0	0	0	0	0	0	5		0	0	0	0	0	0	0	0	0.0194553		0	0	0	0	0	0	0	0	0.000496756		0	0	0	0	0	0	0	0	0.0496756
UPI0000F0549D	ADJ60719.1	LLNZ_08955	NADH dehydrogenase	667	40.541		1	3	0	0	0	0	4	0	9		0.00149925	0.00449775	0	0	0	0	0.005997	0	0.0134933		0.00151238	0.00255711	0	0	0	0	0.00565386	0	0.000344527		0.151238	0.255711	0	0	0	0	0.565386	0	0.0344527
UPI0000F0549F	ADJ60722.1	LLNZ_08970	non-heme chloride peroxidase	267	7.6351		0	0	0	0	0	0	0	0	0		0	0	0	0	0	0	0	0	0		0	0	0	0	0	0	0	0	0		0	0	0	0	0	0	0	0	0
UPI0000F054A2	ADJ60725.1	LLNZ_08995	leucyl-tRNA synthetase	829	38.474		0	0	0	0	0	0	0	0	8		0	0	0	0	0	0	0	0	0.00965018		0	0	0	0	0	0	0	0	0.000246401		0	0	0	0	0	0	0	0	0.0246401
UPI0000F054A4	ADJ60727.1	LLNZ_09005	ribose-phosphate pyrophosphokinase	324	60.863		0	0	0	0	0	0	0	0	21		0	0	0	0	0	0	0	0	0.0648148		0	0	0	0	0	0	0	0	0.00165493		0	0	0	0	0	0	0	0	0.165493
UPI0000F054A5	ADJ60728.1	LLNZ_09010	signal recognition particle-docking protein	459	34.923		0	0	0	0	0	0	0	0	4		0	0	0	0	0	0	0	0	0.0087146		0	0	0	0	0	0	0	0	0.000222512		0	0	0	0	0	0	0	0	0.0222512
UPI0000F054A7	ADJ60730.1	LLNZ_09020	putative hydrolase	269	29.728		0	0	0	0	0	0	0	0	3		0	0	0	0	0	0	0	0	0.0111524		0	0	0	0	0	0	0	0	0.000284758		0	0	0	0	0	0	0	0	0.0284758
UPI0000F054C6	ADJ60111.1	LLNZ_05720	dihydroorotate dehydrogenase 1B	311	2.4365		0	0	0	0	0	0	0	0	1		0	0	0	0	0	0	0	0	0.00321543		0	0	0	0	0	0	0	0	8.21006e-05		0	0	0	0	0	0	0	0	0.00821006
UPI0000F054CE	ADJ60431.1	LLNZ_07425	fumarate reductase flavoprotein subunit	502	56.235		2	3	0	0	0	0	0	0	12		0.00398406	0.0059761	0	0	0	0	0	0	0.0239044		0.00401895	0.00339759	0	0	0	0	0	0	0.000610357		0.401895	0.339759	0	0	0	0	0	0	0.0610357
UPI0000F054D4	ADJ60438.1	LLNZ_07470	sortase	250	4.1566		0	0	0	0	0	0	0	0	2		0	0	0	0	0	0	0	0	0.008		0	0	0	0	0	0	0	0	0.000204266		0	0	0	0	0	0	0	0	0.0204266
UPI0000F054DF	ADJ60743.1	LLNZ_09085	putative NADH-flavin reductase	210	1.1677		0	0	0	0	0	0	0	0	1		0	0	0	0	0	0	0	0	0.0047619		0	0	0	0	0	0	0	0	0.000121587		0	0	0	0	0	0	0	0	0.0121587
UPI0000F054E3	ADJ60746.1	LLNZ_09100	hypothetical protein	79	2.1725		0	0	0	0	0	0	0	0	1		0	0	0	0	0	0	0	0	0.0126582		0	0	0	0	0	0	0	0	0.000323206		0	0	0	0	0	0	0	0	0.0323206
UPI0000F054E4	ADJ60748.1	LLNZ_09110	Methionyl-tRNA synthetase	662	158.31		0	0	0	0	0	0	0	0	44		0	0	0	0	0	0	0	0	0.0664653		0	0	0	0	0	0	0	0	0.00169708		0	0	0	0	0	0	0	0	0.169708
UPI0000F054E5	ADJ60749.1	LLNZ_09115	exodeoxyribonuclease A	285	29.044		0	0	0	0	0	0	0	0	10		0	0	0	0	0	0	0	0	0.0350877		0	0	0	0	0	0	0	0	0.000895904		0	0	0	0	0	0	0	0	0.0895904
UPI0000F054F6	ADJ59783.1	LLNZ_03970	phosphotransacetylase	326	45.257		0	0	0	0	0	0	0	0	16		0	0	0	0	0	0	0	0	0.0490798		0	0	0	0	0	0	0	0	0.00125317		0	0	0	0	0	0	0	0	0.125317
UPI0000F054F7	ADJ59785.1	LLNZ_03980	putative hydrolase	261	2.2468		0	0	0	0	0	0	0	0	2		0	0	0	0	0	0	0	0	0.00766284		0	0	0	0	0	0	0	0	0.000195657		0	0	0	0	0	0	0	0	0.0195657
UPI0000F054FC	ADJ60119.1	LLNZ_05760	NAD(P)H-dependent glycerol-3-phosphate dehydrogenase	342	95.441		0	0	0	0	0	0	0	0	16		0	0	0	0	0	0	0	0	0.0467836		0	0	0	0	0	0	0	0	0.00119454		0	0	0	0	0	0	0	0	0.119454
UPI0000F054FD	ADJ60120.1	LLNZ_05765	XpaC-like protein	208	5.4891		0	0	0	0	0	0	0	0	5		0	0	0	0	0	0	0	0	0.0240385		0	0	0	0	0	0	0	0	0.000613781		0	0	0	0	0	0	0	0	0.0613781
UPI0000F054FE	ADJ60121.1	LLNZ_05770	toxic anion resistance protein	392	15.912		0	0	0	0	0	0	0	0	7		0	0	0	0	0	0	0	0	0.0178571		0	0	0	0	0	0	0	0	0.000455951		0	0	0	0	0	0	0	0	0.0455951
UPI0000F054FF	ADJ60122.1	LLNZ_05775	N-acetylglucosamine-6-phosphate deacetylase	382	16.037		0	0	0	0	0	0	0	0	3		0	0	0	0	0	0	0	0	0.0078534		0	0	0	0	0	0	0	0	0.000200523		0	0	0	0	0	0	0	0	0.0200523
UPI0000F05503	ADJ60130.1	LLNZ_05815	putative fibronectin-binding protein-like protein A	540	0.96686		0	0	0	0	0	0	0	0	0		0	0	0	0	0	0	0	0	0		0	0	0	0	0	0	0	0	0		0	0	0	0	0	0	0	0	0
UPI0000F05506	ADJ60442.1	LLNZ_07490	oxidoreductase	211	5.1337		0	0	0	0	0	0	0	0	1		0	0	0	0	0	0	0	0	0.00473934		0	0	0	0	0	0	0	0	0.000121011		0	0	0	0	0	0	0	0	0.0121011
UPI0000F05510	ADJ60452.1	LLNZ_07540	GTP-binding protein LepA	607	18.15		0	0	0	0	0	0	0	0	6		0	0	0	0	0	0	0	0	0.00988468		0	0	0	0	0	0	0	0	0.000252388		0	0	0	0	0	0	0	0	0.0252388
UPI0000F05511	ADJ60453.1	LLNZ_07545	AldC protein	221	18.627		0	0	0	0	0	0	0	0	7		0	0	0	0	0	0	0	0	0.0316742		0	0	0	0	0	0	0	0	0.000808746		0	0	0	0	0	0	0	0	0.0808746
UPI0000F05518	ADJ60760.1	LLNZ_09170	acetyl-CoA carboxylase carboxyl transferase subunit alpha	264	5.4829		0	0	0	0	0	0	0	0	3		0	0	0	0	0	0	0	0	0.0113636		0	0	0	0	0	0	0	0	0.000290151		0	0	0	0	0	0	0	0	0.0290151
UPI0000F05519	ADJ60761.1	LLNZ_09175	acetyl-CoA carboxylase subunit beta	288	12.914		0	0	0	0	0	0	0	0	4		0	0	0	0	0	0	0	0	0.0138889		0	0	0	0	0	0	0	0	0.000354629		0	0	0	0	0	0	0	0	0.0354629
UPI0000F0551A	ADJ60762.1	LLNZ_09180	acetyl-CoA carboxylase biotin carboxylase subunit	455	52.868		0	0	0	0	0	0	0	0	14		0	0	0	0	0	0	0	0	0.0307692		0	0	0	0	0	0	0	0	0.000785639		0	0	0	0	0	0	0	0	0.0785639
UPI0000F0551D	ADJ60764.1	LLNZ_09190	acetyl-CoA carboxylase biotin carboxyl carrier protein subunit	155	17.917		0	0	0	0	0	0	0	0	6		0	0	0	0	0	0	0	0	0.0387097		0	0	0	0	0	0	0	0	0.000988385		0	0	0	0	0	0	0	0	0.0988385
UPI0000F0551E	ADJ60765.1	LLNZ_09195	3-oxoacyl-[acyl-carrier-protein] synthase II	409	68.04		0	0	0	0	0	0	0	0	28		0	0	0	0	0	0	0	0	0.0684597		0	0	0	0	0	0	0	0	0.001748		0	0	0	0	0	0	0	0	0.1748
UPI0000F0551F	ADJ60766.1	LLNZ_09200	3-ketoacyl-(acyl-carrier-protein) reductase	243	69.916		0	0	0	0	0	0	0	0	20		0	0	0	0	0	0	0	0	0.0823045		0	0	0	0	0	0	0	0	0.0021015		0	0	0	0	0	0	0	0	0.21015
UPI0000F05520	ADJ60767.1	LLNZ_09205	acyl-carrier-protein S-malonyltransferase	306	29.045		0	0	0	0	0	0	0	0	14		0	0	0	0	0	0	0	0	0.0457516		0	0	0	0	0	0	0	0	0.00116819		0	0	0	0	0	0	0	0	0.116819
UPI0000F05521	ADJ60769.1	LLNZ_09215	3-oxoacyl-(acyl carrier protein) synthase III	325	2.3894		0	0	0	0	0	0	0	0	1		0	0	0	0	0	0	0	0	0.00307692		0	0	0	0	0	0	0	0	7.85639e-05		0	0	0	0	0	0	0	0	0.00785639
UPI0000F05522	ADJ60771.1	LLNZ_09225	mannose-6-phosphate isomerase	315	17.477		0	0	0	0	0	0	0	0	12		0	0	0	0	0	0	0	0	0.0380952		0	0	0	0	0	0	0	0	0.000972696		0	0	0	0	0	0	0	0	0.0972696
UPI0000F05524	ADJ60773.1	LLNZ_09235	translation initiation factor IF-2	950	323.31		0	0	0	0	0	0	0	0	70		0	0	0	0	0	0	0	0	0.0736842		0	0	0	0	0	0	0	0	0.0018814		0	0	0	0	0	0	0	0	0.18814
UPI0000F05526	ADJ59790.1	LLNZ_04005	putative N6-adenine-specific DNA methylase	384	16.982		0	0	0	0	0	0	0	0	2		0	0	0	0	0	0	0	0	0.00520833		0	0	0	0	0	0	0	0	0.000132986		0	0	0	0	0	0	0	0	0.0132986
UPI0000F05527	ADJ59791.1	LLNZ_04010	hypothetical protein	669	9.7141		0	0	0	0	0	0	0	0	4		0	0	0	0	0	0	0	0	0.00597907		0	0	0	0	0	0	0	0	0.000152665		0	0	0	0	0	0	0	0	0.0152665
UPI0000F05528	ADJ59793.1	LLNZ_04020	proline dipeptidase	362	63.735		0	0	0	0	0	0	0	0	20		0	0	0	0	0	0	0	0	0.0552486		0	0	0	0	0	0	0	0	0.00141068		0	0	0	0	0	0	0	0	0.141068
UPI0000F05529	ADJ59795.1	LLNZ_04030	thioredoxin reductase	321	12.019		0	0	0	0	0	0	0	0	2		0	0	0	0	0	0	0	0	0.00623053		0	0	0	0	0	0	0	0	0.000159086		0	0	0	0	0	0	0	0	0.0159086
UPI0000F0552B	ADJ59797.1	LLNZ_04040	DNA mismatch repair protein MutS	776	11.027		0	0	0	0	0	0	0	0	6		0	0	0	0	0	0	0	0	0.00773196		0	0	0	0	0	0	0	0	0.000197422		0	0	0	0	0	0	0	0	0.0197422
UPI0000F0552C	ADJ59798.1	LLNZ_04045	thioredoxin	104	35.937		0	0	0	0	0	0	0	0	37		0	0	0	0	0	0	0	0	0.355769		0	0	0	0	0	0	0	0	0.00908395		0	0	0	0	0	0	0	0	0.908395
UPI0000F05538	ADJ60135.1	LLNZ_05840	2-dehydropantoate 2-reductase	312	4.126		0	0	0	0	0	0	0	0	1		0	0	0	0	0	0	0	0	0.00320513		0	0	0	0	0	0	0	0	8.18374e-05		0	0	0	0	0	0	0	0	0.00818374
UPI0000F0553C	ADJ60139.1	LLNZ_05860	hypothetical protein	137	0.96602		0	0	0	0	0	0	0	0	1		0	0	0	0	0	0	0	0	0.00729927		0	0	0	0	0	0	0	0	0.000186374		0	0	0	0	0	0	0	0	0.0186374
UPI0000F05546	ADJ60458.1	LLNZ_07570	NAD synthetase	274	33.287		0	0	0	0	0	0	0	0	19		0	0	0	0	0	0	0	0	0.0693431		0	0	0	0	0	0	0	0	0.00177056		0	0	0	0	0	0	0	0	0.177056
UPI0000F05548	ADJ60460.1	LLNZ_07580	nicotinate phosphoribosyltransferase	490	47.902		0	0	0	0	0	0	0	0	10		0	0	0	0	0	0	0	0	0.0204082		0	0	0	0	0	0	0	0	0.000521087		0	0	0	0	0	0	0	0	0.0521087
UPI0000F0554B	ADJ60464.1	LLNZ_07600	hypothetical protein	80	28.197		0	0	0	0	0	0	0	0	2		0	0	0	0	0	0	0	0	0.025		0	0	0	0	0	0	0	0	0.000638332		0	0	0	0	0	0	0	0	0.0638332
UPI0000F0554C	ADJ60465.1	LLNZ_07605	glycyl-tRNA synthetase subunit beta	673	3.5781		0	0	0	0	0	0	0	0	4		0	0	0	0	0	0	0	0	0.00594354		0	0	0	0	0	0	0	0	0.000151758		0	0	0	0	0	0	0	0	0.0151758
UPI0000F0554D	ADJ60466.1	LLNZ_07610	glycyl-tRNA synthetase subunit alpha	317	29.518		0	0	0	0	0	0	0	0	14		0	0	0	0	0	0	0	0	0.044164		0	0	0	0	0	0	0	0	0.00112765		0	0	0	0	0	0	0	0	0.112765
UPI0000F05558	ADJ60776.1	LLNZ_09250	transcription elongation factor NusA	382	81.274		0	0	0	0	0	0	0	0	17		0	0	0	0	0	0	0	0	0.0445026		0	0	0	0	0	0	0	0	0.0011363		0	0	0	0	0	0	0	0	0.11363
UPI0000F05559	ADJ60777.1	LLNZ_09255	hypothetical protein	157	5.2368		0	0	0	0	0	0	0	0	0		0	0	0	0	0	0	0	0	0		0	0	0	0	0	0	0	0	0		0	0	0	0	0	0	0	0	0
UPI0000F05561	ADJ60787.1	LLNZ_09305	nitroreductase family protein	240	3.6163		0	0	0	0	0	0	0	0	0		0	0	0	0	0	0	0	0	0		0	0	0	0	0	0	0	0	0		0	0	0	0	0	0	0	0	0
UPI0000F05567	ADJ59809.1	LLNZ_04100	hypothetical protein	208	3.0231		0	0	0	0	0	0	0	0	1		0	0	0	0	0	0	0	0	0.00480769		0	0	0	0	0	0	0	0	0.000122756		0	0	0	0	0	0	0	0	0.0122756
UPI0000F0559A	ADJ60485.1	LLNZ_07705	putative hydrolase	271	22.554		0	0	0	0	0	0	0	0	3		0	0	0	0	0	0	0	0	0.0110701		0	0	0	0	0	0	0	0	0.000282656		0	0	0	0	0	0	0	0	0.0282656
UPI0000F0559B	ADJ60486.1	LLNZ_07710	hypothetical protein	121	32.129		0	0	0	0	0	0	0	0	11		0	0	0	0	0	0	0	0	0.0909091		0	0	0	0	0	0	0	0	0.00232121		0	0	0	0	0	0	0	0	0.232121
UPI0000F055A5	ADJ60496.1	LLNZ_07760	dihydroorotase	423	14.19		0	0	0	0	0	0	0	0	7		0	0	0	0	0	0	0	0	0.0165485		0	0	0	0	0	0	0	0	0.000422536		0	0	0	0	0	0	0	0	0.0422536
UPI0000F055A6	ADJ60497.1	LLNZ_07765	orotate phosphoribosyltransferase	209	13.604		0	0	0	0	0	0	0	0	16		0	0	0	0	0	0	0	0	0.076555		0	0	0	0	0	0	0	0	0.0019547		0	0	0	0	0	0	0	0	0.19547
UPI0000F055A7	ADJ60795.1	LLNZ_09345	50S ribosomal protein L9	150	14.009		0	0	0	0	0	0	0	0	15		0	0	0	0	0	0	0	0	0.1		0	0	0	0	0	0	0	0	0.00255333		0	0	0	0	0	0	0	0	0.255333
UPI0000F055A8	ADJ60796.1	LLNZ_09350	RecJ-like protein	654	3.0317		0	0	0	0	0	0	0	0	1		0	0	0	0	0	0	0	0	0.00152905		0	0	0	0	0	0	0	0	3.90417e-05		0	0	0	0	0	0	0	0	0.00390417
UPI0000F055AE	ADJ60802.1	LLNZ_09380	hypothetical protein	462	4.158		0	0	0	0	0	0	0	0	0		0	0	0	0	0	0	0	0	0		0	0	0	0	0	0	0	0	0		0	0	0	0	0	0	0	0	0
UPI0000F055AF	ADJ60803.1	LLNZ_09385	L-asparaginase	322	3.8687		0	0	0	0	0	0	0	0	0		0	0	0	0	0	0	0	0	0		0	0	0	0	0	0	0	0	0		0	0	0	0	0	0	0	0	0
UPI0000F055B1	ADJ60804.1	LLNZ_09390	hypothetical protein	307	2.614		0	0	0	0	0	0	0	0	1		0	0	0	0	0	0	0	0	0.00325733		0	0	0	0	0	0	0	0	8.31703e-05		0	0	0	0	0	0	0	0	0.00831703
UPI0000F055B5	ADJ60808.1	LLNZ_09410	2-succinyl-5-enolpyruvyl-6-hydroxy-3-cyclohexene-1-carboxylate synthase	554	1.1703		0	0	0	0	0	0	0	0	0		0	0	0	0	0	0	0	0	0		0	0	0	0	0	0	0	0	0		0	0	0	0	0	0	0	0	0
UPI0000F055BF	ADJ59848.1	LLNZ_04295	hypothetical protein	90	8.428		0	0	0	0	0	0	0	0	3		0	0	0	0	0	0	0	0	0.0333333		0	0	0	0	0	0	0	0	0.000851109		0	0	0	0	0	0	0	0	0.0851109
UPI0000F055DB	ADJ60499.1	LLNZ_07775	putative ABC transporter ATP-binding protein	635	1.7818		0	0	0	0	0	0	0	0	1		0	0	0	0	0	0	0	0	0.0015748		0	0	0	0	0	0	0	0	4.02099e-05		0	0	0	0	0	0	0	0	0.00402099
UPI0000F055DD	ADJ60503.1	LLNZ_07795	glucosamine--fructose-6-phosphate aminotransferase	605	67.64		0	0	0	0	0	0	0	0	20		0	0	0	0	0	0	0	0	0.0330579		0	0	0	0	0	0	0	0	0.000844075		0	0	0	0	0	0	0	0	0.0844075
UPI0000F055E2	ADJ60511.1	LLNZ_07835	ribosomal large subunit pseudouridine synthase D	301	3.6945		0	0	0	0	0	0	0	0	3		0	0	0	0	0	0	0	0	0.00996678		0	0	0	0	0	0	0	0	0.000254484		0	0	0	0	0	0	0	0	0.0254484
UPI0000F055F2	ADJ60825.1	LLNZ_09495	metal-dependent hydrolase	250	5.0906		0	0	0	0	0	0	0	0	5		0	0	0	0	0	0	0	0	0.02		0	0	0	0	0	0	0	0	0.000510665		0	0	0	0	0	0	0	0	0.0510665
UPI0000F055F6	ADJ60833.1	LLNZ_09535	ABC transporter ATP-binding and permease protein	664	8.7331		0	0	0	0	0	0	0	0	1		0	0	0	0	0	0	0	0	0.00150602		0	0	0	0	0	0	0	0	3.84537e-05		0	0	0	0	0	0	0	0	0.00384537
UPI0000F05609	ADJ59880.1	LLNZ_04465	transketolase	658	84.414		0	0	0	0	0	0	0	0	23		0	0	0	0	0	0	0	0	0.0349544		0	0	0	0	0	0	0	0	0.0008925		0	0	0	0	0	0	0	0	0.08925
UPI0000F0560E	ADJ60187.1	LLNZ_06110	glutamate racemase	271	1.3257		0	0	0	0	0	0	3	0	0		0	0	0	0	0	0	0.0110701	0	0		0	0	0	0	0	0	0.0104367	0	0		0	0	0	0	0	0	1.04367	0	0
UPI0000F0560F	ADJ60188.1	LLNZ_06115	hypothetical protein	201	13.107		0	0	0	0	0	0	0	0	4		0	0	0	0	0	0	0	0	0.0199005		0	0	0	0	0	0	0	0	0.000508125		0	0	0	0	0	0	0	0	0.0508125
UPI0000F0561D	ADJ60522.1	LLNZ_07890	DNA topoisomerase IV subunit A	824	17.813		0	0	0	0	0	0	0	0	6		0	0	0	0	0	0	0	0	0.00728155		0	0	0	0	0	0	0	0	0.000185922		0	0	0	0	0	0	0	0	0.0185922
UPI0000F0561E	ADJ60523.1	LLNZ_07895	ElaA protein	149	4.0496		0	0	0	0	0	0	0	0	2		0	0	0	0	0	0	0	0	0.0134228		0	0	0	0	0	0	0	0	0.000342729		0	0	0	0	0	0	0	0	0.0342729
UPI0000F05621	ADJ60526.1	LLNZ_07910	DNA topoisomerase IV subunit B	644	3.224		0	0	0	0	0	0	0	0	1		0	0	0	0	0	0	0	0	0.0015528		0	0	0	0	0	0	0	0	3.96479e-05		0	0	0	0	0	0	0	0	0.00396479
UPI0000F05623	ADJ60530.1	LLNZ_07930	ribonucleotide-diphosphate reductase subunit alpha	722	63.467		0	0	0	0	0	0	0	1	17		0	0	0	0	0	0	0	0.00138504	0.0235457		0	0	0	0	0	0	0	0.00123871	0.000601199		0	0	0	0	0	0	0	0.123871	0.0601199
UPI0000F05624	ADJ60532.1	LLNZ_07940	cell division protein	311	18.742		0	0	0	0	0	0	0	0	8		0	0	0	0	0	0	0	0	0.0257235		0	0	0	0	0	0	0	0	0.000656804		0	0	0	0	0	0	0	0	0.0656804
UPI0000F05625	ADJ60533.1	LLNZ_07945	cell division ATP-binding protein	230	17.935		0	0	0	0	0	0	0	0	9		0	0	0	0	0	0	0	0	0.0391304		0	0	0	0	0	0	0	0	0.000999128		0	0	0	0	0	0	0	0	0.0999128
UPI0000F05626	ADJ60534.1	LLNZ_07950	peptide chain release factor 2	365	1.8457		0	0	0	0	0	0	0	0	3		0	0	0	0	0	0	0	0	0.00821918		0	0	0	0	0	0	0	0	0.000209863		0	0	0	0	0	0	0	0	0.0209863
UPI0000F0563D	ADJ60855.1	LLNZ_09675	transcription termination protein nusB	325	26.149		0	0	0	0	0	0	0	0	16		0	0	0	0	0	0	0	0	0.0492308		0	0	0	0	0	0	0	0	0.00125702		0	0	0	0	0	0	0	0	0.125702
UPI0000F0563F	ADJ59883.1	LLNZ_04480	aspartate-semialdehyde dehydrogenase	361	16.177		0	0	0	0	0	0	0	0	5		0	0	0	0	0	0	0	0	0.0138504		0	0	0	0	0	0	0	0	0.000353646		0	0	0	0	0	0	0	0	0.0353646
UPI0000F05642	ADJ59887.1	LLNZ_04500	dihydrodipicolinate synthase	297	49.956		0	0	0	0	0	0	0	0	7		0	0	0	0	0	0	0	0	0.023569		0	0	0	0	0	0	0	0	0.000601794		0	0	0	0	0	0	0	0	0.0601794
UPI0000F05644	ADJ59889.1	LLNZ_04510	metallo-beta-lactamase superfamily protein	570	100.39		0	0	0	0	0	0	0	0	20		0	0	0	0	0	0	0	0	0.0350877		0	0	0	0	0	0	0	0	0.000895904		0	0	0	0	0	0	0	0	0.0895904
UPI0000F05646	ADJ59891.1	LLNZ_04520	signal recognition particle protein	518	76.278		0	0	0	0	0	0	0	0	15		0	0	0	0	0	0	0	0	0.0289575		0	0	0	0	0	0	0	0	0.000739381		0	0	0	0	0	0	0	0	0.0739381
UPI0000F05647	ADJ59892.1	LLNZ_04525	spermidine acetyltransferase	180	1.3593		0	0	0	0	0	0	0	0	1		0	0	0	0	0	0	0	0	0.00555556		0	0	0	0	0	0	0	0	0.000141852		0	0	0	0	0	0	0	0	0.0141852
UPI0000F0564C	ADJ59899.1	LLNZ_04560	gamma-glutamyl phosphate reductase	414	5.2906		0	0	0	0	0	0	0	0	2		0	0	0	0	0	0	0	0	0.00483092		0	0	0	0	0	0	0	0	0.000123349		0	0	0	0	0	0	0	0	0.0123349
UPI0000F05657	ADJ60214.1	LLNZ_06280	D-alanine--poly(phosphoribitol) ligase subunit 1	499	5.5429		0	0	0	0	0	0	0	0	6		0	0	0	0	0	0	0	0	0.012024		0	0	0	0	0	0	0	0	0.000307013		0	0	0	0	0	0	0	0	0.0307013
UPI0000F05661	ADJ60544.1	LLNZ_08000	hypothetical protein	295	18.074		0	0	0	0	0	0	0	0	3		0	0	0	0	0	0	0	0	0.0101695		0	0	0	0	0	0	0	0	0.00025966		0	0	0	0	0	0	0	0	0.025966
UPI0000F0566B	ADJ60859.1	LLNZ_09695	dimethyladenosine transferase	294	7.5797		0	0	0	0	0	0	0	0	7		0	0	0	0	0	0	0	0	0.0238095		0	0	0	0	0	0	0	0	0.000607935		0	0	0	0	0	0	0	0	0.0607935
UPI0000F05675	ADJ60873.1	LLNZ_09765	phosphate transporter ATP-binding protein	253	9.5456		0	0	0	0	0	0	0	0	4		0	0	0	0	0	0	0	0	0.0158103		0	0	0	0	0	0	0	0	0.000403688		0	0	0	0	0	0	0	0	0.0403688
UPI0000F05677	ADJ60877.1	LLNZ_09785	phosphate transport substrate binding protein pstE	283	9.5483		1	0	0	0	0	0	0	0	4		0.00353357	0	0	0	0	0	0	0	0.0141343		0.00356451	0	0	0	0	0	0	0	0.000360894		0.356451	0	0	0	0	0	0	0	0.0360894
UPI0000F0567B	ADJ60883.1	LLNZ_09815	alanyl-tRNA synthetase	872	74.808		0	0	0	0	0	0	0	0	32		0	0	0	0	0	0	0	0	0.0366972		0	0	0	0	0	0	0	0	0.000937001		0	0	0	0	0	0	0	0	0.0937001
UPI0000F05683	ADJ59919.1	LLNZ_04660	hypothetical protein	176	1.4818		0	0	0	0	0	0	0	0	1		0	0	0	0	0	0	0	0	0.00568182		0	0	0	0	0	0	0	0	0.000145075		0	0	0	0	0	0	0	0	0.0145075
UPI0000F05686	ADJ59924.1	LLNZ_04685	UDP-N-acetylmuramoyl-L-alanyl-D-glutamate synthetase	449	24.824		0	0	0	0	0	0	0	0	12		0	0	0	0	0	0	0	0	0.0267261		0	0	0	0	0	0	0	0	0.000682404		0	0	0	0	0	0	0	0	0.0682404
UPI0000F05688	ADJ59927.1	LLNZ_04700	GTPase ObgE	437	51.567		0	0	0	0	0	0	0	0	21		0	0	0	0	0	0	0	0	0.0480549		0	0	0	0	0	0	0	0	0.001227		0	0	0	0	0	0	0	0	0.1227
UPI0000F0569E	ADJ60567.1	LLNZ_08125	D-alanyl-D-alanine carboxypeptidase	248	13.715		0	0	0	0	0	0	0	0	1		0	0	0	0	0	0	0	0	0.00403226		0	0	0	0	0	0	0	0	0.000102957		0	0	0	0	0	0	0	0	0.0102957
UPI0000F056A1	ADJ60570.1	LLNZ_08140	hypothetical protein	445	14.604		0	0	0	0	0	0	0	0	7		0	0	0	0	0	0	0	0	0.0157303		0	0	0	0	0	0	0	0	0.000401647		0	0	0	0	0	0	0	0	0.0401647
UPI0000F056A6	ADJ60577.1	LLNZ_08175	thioredoxin reductase	308	57.156		0	0	0	0	0	0	0	0	18		0	0	0	0	0	0	0	0	0.0584416		0	0	0	0	0	0	0	0	0.0014922		0	0	0	0	0	0	0	0	0.14922
UPI0000F056A7	ADJ60579.1	LLNZ_08185	phosphate ABC transporter ATP-binding protein	250	4.1748		0	0	0	0	0	0	0	0	2		0	0	0	0	0	0	0	0	0.008		0	0	0	0	0	0	0	0	0.000204266		0	0	0	0	0	0	0	0	0.0204266
UPI0000F056A9	ADJ60581.1	LLNZ_08195	amino acid ABC transporter substrate binding protein	282	26.558		0	0	0	0	1	0	1	0	2		0	0	0	0	0.0035461	0	0.0035461	0	0.0070922		0	0	0	0	0.00812529	0	0.00334319	0	0.000181087		0	0	0	0	0.812529	0	0.334319	0	0.0181087
UPI0000F056AA	ADJ60583.1	LLNZ_08205	formate--tetrahydrofolate ligase	555	3.5024		0	0	0	0	0	0	0	0	1		0	0	0	0	0	0	0	0	0.0018018		0	0	0	0	0	0	0	0	4.60059e-05		0	0	0	0	0	0	0	0	0.00460059
UPI0000F056B0	ADJ59552.1	LLNZ_02775	enoyl-(acyl carrier protein) reductase	250	69.625		0	0	0	0	0	0	0	0	33		0	0	0	0	0	0	0	0	0.132		0	0	0	0	0	0	0	0	0.00337039		0	0	0	0	0	0	0	0	0.337039
UPI0000F056B1	ADJ59553.1	LLNZ_02780	OxaA-like protein precursor	320	18.901		1	4	0	0	0	0	0	0	14		0.003125	0.0125	0	0	0	0	0	0	0.04375		0.00315237	0.00710662	0	0	0	0	0	0	0.00111708		0.315237	0.710662	0	0	0	0	0	0	0.111708
UPI0000F056B9	ADJ59565.1	LLNZ_02840	hypothetical protein	94	3.8287		0	0	0	0	0	0	0	0	3		0	0	0	0	0	0	0	0	0.0319149		0	0	0	0	0	0	0	0	0.000814892		0	0	0	0	0	0	0	0	0.0814892
UPI0000F056C0	ADJ59936.1	LLNZ_04765	S-adenosylmethionine:tRNA ribosyltransferase-isomerase	346	24.806		0	0	0	0	0	0	0	0	6		0	0	0	0	0	0	0	0	0.017341		0	0	0	0	0	0	0	0	0.000442774		0	0	0	0	0	0	0	0	0.0442774
UPI0000F056C2	ADJ59939.1	LLNZ_04780	hydroxymethylglutaryl-CoA synthase	384	12.786		0	0	0	0	0	0	0	0	8		0	0	0	0	0	0	0	0	0.0208333		0	0	0	0	0	0	0	0	0.000531943		0	0	0	0	0	0	0	0	0.0531943
UPI0000F056C5	ADJ59942.1	LLNZ_04795	30S ribosomal protein S16	90	53.28		0	0	0	0	0	0	0	0	21		0	0	0	0	0	0	0	0	0.233333		0	0	0	0	0	0	0	0	0.00595776		0	0	0	0	0	0	0	0	0.595776
UPI0000F056C8	ADJ59946.1	LLNZ_04815	16S rRNA-processing protein RimM	171	49.488		0	0	0	0	0	0	0	0	7		0	0	0	0	0	0	0	0	0.0409357		0	0	0	0	0	0	0	0	0.00104522		0	0	0	0	0	0	0	0	0.104522
UPI0000F056CA	ADJ59948.1	LLNZ_04825	hypothetical protein	130	10.805		0	0	0	0	0	0	0	0	2		0	0	0	0	0	0	0	0	0.0153846		0	0	0	0	0	0	0	0	0.00039282		0	0	0	0	0	0	0	0	0.039282
UPI0000F056CB	ADJ59949.1	LLNZ_04830	DegV family protein	281	8.3292		0	0	0	0	0	0	0	0	2		0	0	0	0	0	0	0	0	0.00711744		0	0	0	0	0	0	0	0	0.000181731		0	0	0	0	0	0	0	0	0.0181731
UPI0000F056CC	ADJ59950.1	LLNZ_04835	dihydrodipicolinate reductase	260	1.5628		0	0	0	0	0	0	0	0	1		0	0	0	0	0	0	0	0	0.00384615		0	0	0	0	0	0	0	0	9.82049e-05		0	0	0	0	0	0	0	0	0.00982049
UPI0000F056D1	ADJ60252.1	LLNZ_06480	hypothetical protein	186	8.3109		0	0	0	0	0	0	0	0	2		0	0	0	0	0	0	0	0	0.0107527		0	0	0	0	0	0	0	0	0.000274551		0	0	0	0	0	0	0	0	0.0274551
UPI0000F056D3	ADJ60254.1	LLNZ_06490	hypothetical protein	86	0.95629		0	0	0	0	0	0	0	0	1		0	0	0	0	0	0	0	0	0.0116279		0	0	0	0	0	0	0	0	0.000296899		0	0	0	0	0	0	0	0	0.0296899
UPI0000F056DA	ADJ60268.1	LLNZ_06560	tRNA (uracil-5-)-methyltransferase Gid	448	27.351		0	0	0	0	0	0	0	0	12		0	0	0	0	0	0	0	0	0.0267857		0	0	0	0	0	0	0	0	0.000683927		0	0	0	0	0	0	0	0	0.0683927
UPI0000F056F0	ADJ59569.1	LLNZ_02860	peptide chain release factor 1	357	11.45		0	0	0	0	0	0	0	0	2		0	0	0	0	0	0	0	0	0.00560224		0	0	0	0	0	0	0	0	0.000143044		0	0	0	0	0	0	0	0	0.0143044
UPI0000F056F5	ADJ59574.1	LLNZ_02885	putative translation factor	306	3.1579		0	0	0	0	0	0	0	0	1		0	0	0	0	0	0	0	0	0.00326797		0	0	0	0	0	0	0	0	8.34421e-05		0	0	0	0	0	0	0	0	0.00834421
UPI0000F056F6	ADJ59575.1	LLNZ_02890	serine hydroxymethyltransferase	415	34.274		0	0	0	0	0	0	0	0	11		0	0	0	0	0	0	0	0	0.026506		0	0	0	0	0	0	0	0	0.000676786		0	0	0	0	0	0	0	0	0.0676786
UPI0000F05700	ADJ59586.1	LLNZ_02945	flavodoxin	147	4.516		0	0	0	0	0	0	0	0	3		0	0	0	0	0	0	0	0	0.0204082		0	0	0	0	0	0	0	0	0.000521087		0	0	0	0	0	0	0	0	0.0521087
UPI0000F05702	ADJ59588.1	LLNZ_02965	methionine aminopeptidase	284	38.842		0	0	0	0	0	0	0	0	5		0	0	0	0	0	0	0	0	0.0176056		0	0	0	0	0	0	0	0	0.000449529		0	0	0	0	0	0	0	0	0.0449529
UPI0000F05704	ADJ59592.1	LLNZ_02985	HPr kinase/phosphorylase	310	0.98676		0	0	0	0	0	0	0	0	1		0	0	0	0	0	0	0	0	0.00322581		0	0	0	0	0	0	0	0	8.23654e-05		0	0	0	0	0	0	0	0	0.00823654
UPI0000F05709	ADJ59957.1	LLNZ_04870	ABC transporter ATP-binding protein	623	1.3037		0	0	0	0	0	0	0	1	2		0	0	0	0	0	0	0	0.00160514	0.00321027		0	0	0	0	0	0	0	0.00143556	8.19688e-05		0	0	0	0	0	0	0	0.143556	0.00819688
UPI0000F0571D	ADJ60282.1	LLNZ_06650	hypothetical protein	319	4.7847		0	0	0	0	0	0	0	0	3		0	0	0	0	0	0	0	0	0.00940439		0	0	0	0	0	0	0	0	0.000240125		0	0	0	0	0	0	0	0	0.0240125
UPI0000F05740	ADJ59601.1	LLNZ_03040	hypothetical protein	222	10.578		0	0	0	0	0	0	0	0	7		0	0	0	0	0	0	0	0	0.0315315		0	0	0	0	0	0	0	0	0.000805103		0	0	0	0	0	0	0	0	0.0805103
UPI0000F0574D	ADJ59614.1	LLNZ_03115	adenine phosphoribosyltransferase	170	12.932		0	0	0	0	0	0	0	0	5		0	0	0	0	0	0	0	0	0.0294118		0	0	0	0	0	0	0	0	0.000750979		0	0	0	0	0	0	0	0	0.0750979
UPI0000F0574E	ADJ59615.1	LLNZ_03120	DNA-directed RNA polymerase subunit delta	188	39.513		0	0	0	0	0	0	0	0	14		0	0	0	0	0	0	0	0	0.0744681		0	0	0	0	0	0	0	0	0.00190141		0	0	0	0	0	0	0	0	0.190141
UPI0000F05752	ADJ60973.1	LLNZ_10300	putative manganese-dependent inorganic pyrophosphatase	314	55.543		0	0	0	0	0	0	0	0	21		0	0	0	0	0	0	0	0	0.066879		0	0	0	0	0	0	0	0	0.00170764		0	0	0	0	0	0	0	0	0.170764
UPI0000F0575A	ADJ60983.1	LLNZ_10350	excinuclease ABC subunit A	943	28.179		0	0	0	0	0	0	0	0	4		0	0	0	0	0	0	0	0	0.00424178		0	0	0	0	0	0	0	0	0.000108307		0	0	0	0	0	0	0	0	0.0108307
UPI0000F05771	ADJ61379.1	LLNZ_12470	prolyl-tRNA synthetase	616	112.49		0	0	0	0	0	0	0	0	32		0	0	0	0	0	0	0	0	0.0519481		0	0	0	0	0	0	0	0	0.0013264		0	0	0	0	0	0	0	0	0.13264
UPI0000F05774	ADJ60992.1	LLNZ_10395	asparaginyl-tRNA synthetase	447	89.333		0	0	0	0	0	0	0	0	45		0	0	0	0	0	0	0	0	0.100671		0	0	0	0	0	0	0	0	0.00257046		0	0	0	0	0	0	0	0	0.257046
UPI0000F05779	ADJ61001.1	LLNZ_10460	50S ribosomal protein L20	119	55.282		5	8	0	0	0	0	0	5	55		0.0420168	0.0672269	0	0	0	0	0	0.0420168	0.462185		0.0423848	0.0382205	0	0	0	0	0	0.0375778	0.0118011		4.23848	3.82205	0	0	0	0	0	3.75778	1.18011
UPI0000F0577A	ADJ61003.1	LLNZ_10470	translation initiation factor IF-3	216	7.9207		0	0	0	0	0	0	0	0	6		0	0	0	0	0	0	0	0	0.0277778		0	0	0	0	0	0	0	0	0.000709258		0	0	0	0	0	0	0	0	0.0709258
UPI0000F0577E	ADJ61007.1	LLNZ_10490	tRNA uridine 5-carboxymethylaminomethyl modification enzyme GidA	625	1.3071		0	0	0	0	0	0	0	0	2		0	0	0	0	0	0	0	0	0.0032		0	0	0	0	0	0	0	0	8.17065e-05		0	0	0	0	0	0	0	0	0.00817065
UPI0000F05780	ADJ61011.1	LLNZ_10510	cysteinyl-tRNA synthetase	448	13.117		0	0	0	0	0	0	0	0	4		0	0	0	0	0	0	0	0	0.00892857		0	0	0	0	0	0	0	0	0.000227976		0	0	0	0	0	0	0	0	0.0227976
UPI0000F05784	ADJ61383.1	LLNZ_12490	preprotein translocase subunit YajC	110	41.918		1	6	0	0	0	0	2	2	4		0.00909091	0.0545455	0	0	0	0	0.0181818	0.0181818	0.0363636		0.00917052	0.0310107	0	0	0	0	0.0171415	0.0162609	0.000928483		0.917052	3.10107	0	0	0	0	1.71415	1.62609	0.0928483
UPI0000F05788	ADJ61388.1	LLNZ_12515	hypothetical protein	446	1.0147		0	0	0	0	0	0	0	0	1		0	0	0	0	0	0	0	0	0.00224215		0	0	0	0	0	0	0	0	5.72495e-05		0	0	0	0	0	0	0	0	0.00572495
UPI0000F0578B	ADJ61392.1	LLNZ_12535	DNA polymerase I	877	51.978		0	0	0	0	0	0	0	0	10		0	0	0	0	0	0	0	0	0.0114025		0	0	0	0	0	0	0	0	0.000291143		0	0	0	0	0	0	0	0	0.0291143
UPI0000F0578E	ADJ61395.1	LLNZ_12550	septation ring formation regulator EzrA	576	76.325		0	0	0	0	0	0	0	0	23		0	0	0	0	0	0	0	0	0.0399306		0	0	0	0	0	0	0	0	0.00101956		0	0	0	0	0	0	0	0	0.101956
UPI0000F0578F	ADJ61397.1	LLNZ_12560	30S ribosomal protein S2	255	125.06		4	6	0	0	3	0	5	10	73		0.0156863	0.0235294	0	0	0.0117647	0	0.0196078	0.0392157	0.286275		0.0158236	0.0133772	0	0	0.0269569	0	0.0184859	0.0350726	0.00730953		1.58236	1.33772	0	0	2.69569	0	1.84859	3.50726	0.730953
UPI0000F05790	ADJ61398.1	LLNZ_12565	hypothetical protein	341	9.4987		0	0	0	0	0	0	0	0	2		0	0	0	0	0	0	0	0	0.0058651		0	0	0	0	0	0	0	0	0.000149755		0	0	0	0	0	0	0	0	0.0149755
UPI0000F05792	ADJ61014.1	LLNZ_10525	hypothetical protein	256	9.5456		0	0	0	0	0	0	0	0	1		0	0	0	0	0	0	0	0	0.00390625		0	0	0	0	0	0	0	0	9.97394e-05		0	0	0	0	0	0	0	0	0.00997394
UPI0000F05793	ADJ61015.1	LLNZ_10530	polynucleotide phosphorylase/polyadenylase	766	89.024		0	0	0	0	0	0	0	0	23		0	0	0	0	0	0	0	0	0.0300261		0	0	0	0	0	0	0	0	0.000766665		0	0	0	0	0	0	0	0	0.0766665
UPI0000F05795	ADJ61017.1	LLNZ_10540	ribose-phosphate pyrophosphokinase	321	41.488		0	0	0	0	0	0	0	0	25		0	0	0	0	0	0	0	0	0.0778816		0	0	0	0	0	0	0	0	0.00198857		0	0	0	0	0	0	0	0	0.198857
UPI0000F05796	ADJ61019.1	LLNZ_10550	putative iron-sulfur cofactor synthesis protein	293	1.3265		0	0	0	0	0	0	0	0	0		0	0	0	0	0	0	0	0	0		0	0	0	0	0	0	0	0	0		0	0	0	0	0	0	0	0	0
UPI0000F05797	ADJ61020.1	LLNZ_10555	hypothetical protein	114	8.673		0	0	0	0	0	0	0	0	4		0	0	0	0	0	0	0	0	0.0350877		0	0	0	0	0	0	0	0	0.000895904		0	0	0	0	0	0	0	0	0.0895904
UPI0000F0579A	ADJ61024.1	LLNZ_10575	isoleucyl-tRNA synthetase	932	49.354		0	0	0	0	0	0	0	0	17		0	0	0	0	0	0	0	0	0.0182403		0	0	0	0	0	0	0	0	0.000465736		0	0	0	0	0	0	0	0	0.0465736
UPI0000F0579C	ADJ61025.1	LLNZ_10580	cell division initiation protein	311	47.481		0	0	0	0	0	0	0	0	12		0	0	0	0	0	0	0	0	0.0385852		0	0	0	0	0	0	0	0	0.000985207		0	0	0	0	0	0	0	0	0.0985207
UPI0000F0579E	ADJ61030.1	LLNZ_10605	cell division protein FtsZ	419	58.973		0	4	0	0	0	0	0	2	21		0	0.00954654	0	0	0	0	0	0.00477327	0.0501193		0	0.00542749	0	0	0	0	0	0.00426898	0.00127971		0	0.542749	0	0	0	0	0	0.426898	0.127971
UPI0000F0579F	ADJ61031.1	LLNZ_10610	cell division protein FtsA	456	65.817		0	0	0	0	0	0	0	0	26		0	0	0	0	0	0	0	0	0.0570175		0	0	0	0	0	0	0	0	0.00145584		0	0	0	0	0	0	0	0	0.145584
UPI0000F057A0	ADJ61399.1	LLNZ_12570	bifunctional acetaldehyde-CoA/alcohol dehydrogenase	903	16.63		0	0	0	0	0	0	0	0	6		0	0	0	0	0	0	0	0	0.00664452		0	0	0	0	0	0	0	0	0.000169656		0	0	0	0	0	0	0	0	0.0169656
UPI0000F057B4	ADJ61033.1	LLNZ_10620	tRNA/rRNA methyltransferase	242	2.8948		0	0	0	0	0	0	0	0	2		0	0	0	0	0	0	0	0	0.00826446		0	0	0	0	0	0	0	0	0.000211019		0	0	0	0	0	0	0	0	0.0211019
UPI0000F057BD	ADJ61042.1	LLNZ_10665	5'-methylthioadenosine/S-adenosylhomocysteine nucleosidase	226	9.2093		0	0	0	0	0	0	0	0	3		0	0	0	0	0	0	0	0	0.0132743		0	0	0	0	0	0	0	0	0.000338937		0	0	0	0	0	0	0	0	0.0338937
UPI0000F057BF	ADJ61045.1	LLNZ_10680	bifunctional N-acetylglucosamine-1-phosphate uridyltransferase/glucosamine-1-phosphate acetyltransferase	458	20.474		0	0	0	0	0	0	0	0	6		0	0	0	0	0	0	0	0	0.0131004		0	0	0	0	0	0	0	0	0.000334497		0	0	0	0	0	0	0	0	0.0334497
UPI0000F057C0	ADJ61046.1	LLNZ_10685	pyrroline-5-carboxylate reductase	263	14.826		0	0	0	0	0	0	0	0	4		0	0	0	0	0	0	0	0	0.0152091		0	0	0	0	0	0	0	0	0.000388339		0	0	0	0	0	0	0	0	0.0388339
UPI0000F057C6	ADJ61422.1	LLNZ_12695	valyl-tRNA synthetase	880	27.646		0	0	0	0	0	0	0	0	8		0	0	0	0	0	0	0	0	0.00909091		0	0	0	0	0	0	0	0	0.000232121		0	0	0	0	0	0	0	0	0.0232121
UPI0000F057CD	ADJ61430.1	LLNZ_12735	putative RNA methyltransferase	513	4.8121		0	0	0	0	0	0	0	0	3		0	0	0	0	0	0	0	0	0.00584795		0	0	0	0	0	0	0	0	0.000149317		0	0	0	0	0	0	0	0	0.0149317
UPI0000F057D1	ADJ61434.1	LLNZ_12755	gluconate kinase	502	1.2954		0	0	0	0	0	0	0	0	0		0	0	0	0	0	0	0	0	0		0	0	0	0	0	0	0	0	0		0	0	0	0	0	0	0	0	0
UPI0000F057E8	ADJ61446.1	LLNZ_12815	hypothetical protein	162	2.3908		0	0	0	0	0	0	0	0	1		0	0	0	0	0	0	0	0	0.00617284		0	0	0	0	0	0	0	0	0.000157613		0	0	0	0	0	0	0	0	0.0157613
UPI0000F057EA	ADJ61448.1	LLNZ_12825	hypothetical protein	149	1.8102		0	0	0	0	0	0	0	0	1		0	0	0	0	0	0	0	0	0.00671141		0	0	0	0	0	0	0	0	0.000171364		0	0	0	0	0	0	0	0	0.0171364
UPI0000F057EC	ADJ61450.1	LLNZ_12835	glutamine synthetase	446	96.613		1	1	0	0	0	0	0	0	43		0.00224215	0.00224215	0	0	0	0	0	0	0.0964126		0.00226179	0.00127473	0	0	0	0	0	0	0.00246173		0.226179	0.127473	0	0	0	0	0	0	0.246173
UPI0000F057EF	ADJ61454.1	LLNZ_12855	Holliday junction DNA helicase RuvA	197	2.2271		0	0	0	0	0	0	0	0	1		0	0	0	0	0	0	0	0	0.00507614		0	0	0	0	0	0	0	0	0.000129611		0	0	0	0	0	0	0	0	0.0129611
UPI0000F057F4	ADJ61460.1	LLNZ_12885	putative 3-hydroxyisobutyrate dehydrogenase	293	14.566		0	0	0	0	0	0	0	0	3		0	0	0	0	0	0	0	0	0.0102389		0	0	0	0	0	0	0	0	0.000261433		0	0	0	0	0	0	0	0	0.0261433
UPI0000F057F7	ADJ61463.1	LLNZ_12900	hypothetical protein	283	4.6387		0	0	0	0	0	0	0	0	2		0	0	0	0	0	0	0	0	0.00706714		0	0	0	0	0	0	0	0	0.000180447		0	0	0	0	0	0	0	0	0.0180447
UPI0000F0581E	ADJ61465.1	LLNZ_12910	glucose-6-phosphate 1-dehydrogenase	503	18.032		0	0	0	0	0	0	0	0	7		0	0	0	0	0	0	0	0	0.0139165		0	0	0	0	0	0	0	0	0.000355334		0	0	0	0	0	0	0	0	0.0355334
UPI0000F0581F	ADJ61467.1	LLNZ_12920	chaperone protein DnaJ	379	23.409		0	0	0	0	0	0	0	0	4		0	0	0	0	0	0	0	0	0.0105541		0	0	0	0	0	0	0	0	0.00026948		0	0	0	0	0	0	0	0	0.026948
UPI0000F05820	ADJ61469.1	LLNZ_12940	hypothetical protein	408	2.1345		0	0	0	0	0	0	0	0	2		0	0	0	0	0	0	0	0	0.00490196		0	0	0	0	0	0	0	0	0.000125163		0	0	0	0	0	0	0	0	0.0125163
UPI0000F05821	ADJ61470.1	LLNZ_12945	asparagine synthase	625	16.956		0	0	0	0	0	0	0	0	6		0	0	0	0	0	0	0	0	0.0096		0	0	0	0	0	0	0	0	0.000245119		0	0	0	0	0	0	0	0	0.0245119
UPI0000F05825	ADJ61477.1	LLNZ_12980	putative transport protein	406	1.3936		0	0	0	0	0	0	0	0	1		0	0	0	0	0	0	0	0	0.00246305		0	0	0	0	0	0	0	0	6.28898e-05		0	0	0	0	0	0	0	0	0.00628898
UPI0000F05826	ADJ61479.1	LLNZ_12990	hypothetical protein	67	19.452		0	0	0	0	0	0	0	0	3		0	0	0	0	0	0	0	0	0.0447761		0	0	0	0	0	0	0	0	0.00114328		0	0	0	0	0	0	0	0	0.114328
UPI0000F0582A	ADJ61118.1	LLNZ_11075	methionyl-tRNA formyltransferase	323	38.882		0	0	0	0	0	0	0	0	12		0	0	0	0	0	0	0	0	0.0371517		0	0	0	0	0	0	0	0	0.000948605		0	0	0	0	0	0	0	0	0.0948605
UPI0000F05831	ADJ61123.1	LLNZ_11110	DNA-directed RNA polymerase subunit omega	117	30.771		0	0	0	0	0	0	0	0	4		0	0	0	0	0	0	0	0	0.034188		0	0	0	0	0	0	0	0	0.000872932		0	0	0	0	0	0	0	0	0.0872932
UPI0000F05832	ADJ61124.1	LLNZ_11115	guanylate kinase	205	8.0586		0	0	0	0	0	0	0	0	1		0	0	0	0	0	0	0	0	0.00487805		0	0	0	0	0	0	0	0	0.000124553		0	0	0	0	0	0	0	0	0.0124553
UPI0000F05833	ADJ61125.1	LLNZ_11120	phosphodiesterase	531	19.623		0	0	0	0	0	0	0	0	6		0	0	0	0	0	0	0	0	0.0112994		0	0	0	0	0	0	0	0	0.000288512		0	0	0	0	0	0	0	0	0.0288512
UPI0000F05834	ADJ61126.1	LLNZ_11125	putative 6-phosphogluconolactonase	237	7.3437		0	0	0	0	0	0	0	0	5		0	0	0	0	0	0	0	0	0.021097		0	0	0	0	0	0	0	0	0.000538677		0	0	0	0	0	0	0	0	0.0538677
UPI0000F05837	ADJ61129.1	LLNZ_11140	S-adenosylmethionine synthetase	399	103.77		0	0	0	0	0	0	0	0	26		0	0	0	0	0	0	0	0	0.0651629		0	0	0	0	0	0	0	0	0.00166382		0	0	0	0	0	0	0	0	0.166382
UPI0000F0583D	ADJ61484.1	LLNZ_13015	tRNA modification GTPase TrmE	455	22.188		0	0	0	0	0	0	0	0	6		0	0	0	0	0	0	0	0	0.0131868		0	0	0	0	0	0	0	0	0.000336703		0	0	0	0	0	0	0	0	0.0336703
UPI0000F0584F	ADJ61505.1	LLNZ_13120	hypothetical protein	170	30.612		0	0	0	0	0	0	0	0	6		0	0	0	0	0	0	0	0	0.0352941		0	0	0	0	0	0	0	0	0.000901174		0	0	0	0	0	0	0	0	0.0901174
UPI0000F05852	ADJ61138.1	LLNZ_11200	threonyl-tRNA synthetase	646	76.411		0	0	0	0	0	0	0	0	21		0	0	0	0	0	0	0	0	0.0325077		0	0	0	0	0	0	0	0	0.000830029		0	0	0	0	0	0	0	0	0.0830029
UPI0000F05854	ADJ61141.1	LLNZ_11215	putative nitroreductase	202	56.92		0	0	0	0	0	0	0	0	17		0	0	0	0	0	0	0	0	0.0841584		0	0	0	0	0	0	0	0	0.00214884		0	0	0	0	0	0	0	0	0.214884
UPI0000F05859	ADJ61152.1	LLNZ_11280	galactose mutarotase related enzyme	289	4.3965		0	0	0	0	0	0	0	0	4		0	0	0	0	0	0	0	0	0.0138408		0	0	0	0	0	0	0	0	0.000353402		0	0	0	0	0	0	0	0	0.0353402
UPI0000F0585A	ADJ61153.1	LLNZ_11285	putative CMP-binding factor	314	12.469		0	0	0	0	0	0	0	0	4		0	0	0	0	0	0	0	0	0.0127389		0	0	0	0	0	0	0	0	0.000325265		0	0	0	0	0	0	0	0	0.0325265
UPI0000F05864	ADJ61511.1	LLNZ_13155	50S ribosomal protein L13	148	58.759		3	3	0	0	3	0	5	1	50		0.0202703	0.0202703	0	0	0.0202703	0	0.0337838	0.00675676	0.337838		0.0204478	0.0115243	0	0	0.0464459	0	0.0318507	0.00604292	0.00862611		2.04478	1.15243	0	0	4.64459	0	3.18507	0.604292	0.862611
UPI0000F0586D	ADJ61522.1	LLNZ_13210	elongation factor G	709	323.31		1	2	0	0	0	0	0	0	191		0.00141044	0.00282087	0	0	0	0	0	0	0.269394		0.00142279	0.00160375	0	0	0	0	0	0	0.0068785		0.142279	0.160375	0	0	0	0	0	0	0.68785
UPI0000F0586E	ADJ61527.1	LLNZ_13235	D-alanyl-D-alanine carboxypeptidase	434	1.3144		0	0	0	0	0	0	0	0	1		0	0	0	0	0	0	0	0	0.00230415		0	0	0	0	0	0	0	0	5.88324e-05		0	0	0	0	0	0	0	0	0.00588324
UPI0000F05872	ADJ61162.1	LLNZ_11330	phenylalanyl-tRNA synthetase subunit beta	797	39.408		0	0	0	0	0	0	0	0	13		0	0	0	0	0	0	0	0	0.0163112		0	0	0	0	0	0	0	0	0.000416477		0	0	0	0	0	0	0	0	0.0416477
UPI0000F05873	ADJ61163.1	LLNZ_11335	phenylalanyl-tRNA synthetase subunit alpha	345	4.6331		0	0	0	0	0	0	0	0	3		0	0	0	0	0	0	0	0	0.00869565		0	0	0	0	0	0	0	0	0.000222028		0	0	0	0	0	0	0	0	0.0222028
UPI0000F05875	ADJ61165.1	LLNZ_11345	putative transcriptional repressor of padC	179	2.0877		0	0	0	0	0	0	0	0	1		0	0	0	0	0	0	0	0	0.00558659		0	0	0	0	0	0	0	0	0.000142644		0	0	0	0	0	0	0	0	0.0142644
UPI0000F05878	ADJ61168.1	LLNZ_11360	adenylosuccinate synthetase	430	89.985		0	0	0	0	0	0	0	0	25		0	0	0	0	0	0	0	0	0.0581395		0	0	0	0	0	0	0	0	0.00148449		0	0	0	0	0	0	0	0	0.148449
UPI0000F0587B	ADJ61171.1	LLNZ_11375	Hsp33-like chaperonin	288	42.382		0	0	0	0	0	0	0	0	13		0	0	0	0	0	0	0	0	0.0451389		0	0	0	0	0	0	0	0	0.00115254		0	0	0	0	0	0	0	0	0.115254
UPI0000F05884	ADJ61181.1	LLNZ_11425	aspartyl-tRNA synthetase	590	22.183		0	0	0	0	0	0	0	0	11		0	0	0	0	0	0	0	0	0.0186441		0	0	0	0	0	0	0	0	0.000476044		0	0	0	0	0	0	0	0	0.0476044
UPI0000F05886	ADJ61183.1	LLNZ_11435	histidyl-tRNA synthetase	430	50.066		0	0	0	0	0	0	0	0	7		0	0	0	0	0	0	0	0	0.0162791		0	0	0	0	0	0	0	0	0.000415658		0	0	0	0	0	0	0	0	0.0415658
UPI0000F05891	ADJ61193.1	LLNZ_11485	hypothetical protein	120	3.242		0	0	0	0	0	0	0	0	1		0	0	0	0	0	0	0	0	0.00833333		0	0	0	0	0	0	0	0	0.000212777		0	0	0	0	0	0	0	0	0.0212777
UPI0000F05892	ADJ61194.1	LLNZ_11490	recombination protein F	359	1.1966		0	0	0	0	0	0	0	0	1		0	0	0	0	0	0	0	0	0.00278552		0	0	0	0	0	0	0	0	7.11233e-05		0	0	0	0	0	0	0	0	0.00711233
UPI0000F0589C	ADJ61212.1	LLNZ_11595	putative abortive phage resistance	440	1.8441		0	0	0	0	0	0	0	0	1		0	0	0	0	0	0	0	0	0.00227273		0	0	0	0	0	0	0	0	5.80302e-05		0	0	0	0	0	0	0	0	0.00580302
UPI0000F058A9	ADJ61228.1	LLNZ_11675	hypothetical protein	180	4.4343		0	0	0	0	0	0	0	0	4		0	0	0	0	0	0	0	0	0.0222222		0	0	0	0	0	0	0	0	0.000567406		0	0	0	0	0	0	0	0	0.0567406
UPI0000F058B0	ADJ61240.1	LLNZ_11735	copper homeostasis protein cutC	208	9.9777		0	0	0	0	0	0	0	0	6		0	0	0	0	0	0	0	0	0.0288462		0	0	0	0	0	0	0	0	0.000736537		0	0	0	0	0	0	0	0	0.0736537
UPI0000F058B2	ADJ61242.1	LLNZ_11745	ABC-type transporter ATP-binding protein	256	10.99		0	0	0	0	0	0	0	0	5		0	0	0	0	0	0	0	0	0.0195312		0	0	0	0	0	0	0	0	0.000498697		0	0	0	0	0	0	0	0	0.0498697
UPI0000F058B4	ADJ61244.1	LLNZ_11755	hypothetical protein	132	1.112		0	0	0	0	0	0	0	0	3		0	0	0	0	0	0	0	0	0.0227273		0	0	0	0	0	0	0	0	0.000580302		0	0	0	0	0	0	0	0	0.0580302
UPI0000F058B8	ADJ61253.1	LLNZ_11800	S1 RNA-binding domain-containing protein	285	29.428		0	0	0	0	0	0	0	0	6		0	0	0	0	0	0	0	0	0.0210526		0	0	0	0	0	0	0	0	0.000537543		0	0	0	0	0	0	0	0	0.0537543
UPI0000F058BA	ADJ61255.1	LLNZ_11810	ribosome recycling factor	185	30.85		0	0	0	0	0	0	0	0	24		0	0	0	0	0	0	0	0	0.12973		0	0	0	0	0	0	0	0	0.00331242		0	0	0	0	0	0	0	0	0.331242
UPI0000F058BC	ADJ61258.1	LLNZ_11825	acetate kinase	395	14.637		0	0	0	0	0	0	0	0	4		0	0	0	0	0	0	0	0	0.0101266		0	0	0	0	0	0	0	0	0.000258565		0	0	0	0	0	0	0	0	0.0258565
UPI0000F058BD	ADJ61259.1	LLNZ_11830	acetate kinase	395	21.653		0	0	0	0	0	0	0	0	17		0	0	0	0	0	0	0	0	0.043038		0	0	0	0	0	0	0	0	0.0010989		0	0	0	0	0	0	0	0	0.10989
UPI0000F058C3	ADJ61268.1	LLNZ_11885	glucokinase	323	50.604		0	0	0	0	0	0	0	0	15		0	0	0	0	0	0	0	0	0.0464396		0	0	0	0	0	0	0	0	0.00118576		0	0	0	0	0	0	0	0	0.118576
UPI0000F058C5	ADJ61270.1	LLNZ_11895	non-heme iron-binding ferritin	148	2.0502		0	0	0	0	1	0	1	0	0		0	0	0	0	0.00675676	0	0.00675676	0	0		0	0	0	0	0.015482	0	0.00637014	0	0		0	0	0	0	1.5482	0	0.637014	0	0
UPI0000F058CA	ADJ61275.1	LLNZ_11920	transaminase	376	8.7015		0	0	0	0	0	0	0	0	2		0	0	0	0	0	0	0	0	0.00531915		0	0	0	0	0	0	0	0	0.000135815		0	0	0	0	0	0	0	0	0.0135815
UPI0000F058CB	ADJ61283.1	LLNZ_11960	UDP-N-acetylmuramate--L-alanine ligase	443	46.847		0	0	0	0	0	0	0	0	12		0	0	0	0	0	0	0	0	0.027088		0	0	0	0	0	0	0	0	0.000691646		0	0	0	0	0	0	0	0	0.0691646
UPI0000F058D0	ADJ60911.1	LLNZ_09965	chorismate synthase	388	39.461		0	0	0	0	0	0	0	0	6		0	0	0	0	0	0	0	0	0.0154639		0	0	0	0	0	0	0	0	0.000394844		0	0	0	0	0	0	0	0	0.0394844
UPI0000F058D4	ADJ60916.1	LLNZ_09990	shikimate 5-dehydrogenase	286	4.0374		0	0	0	0	0	0	0	0	1		0	0	0	0	0	0	0	0	0.0034965		0	0	0	0	0	0	0	0	8.92772e-05		0	0	0	0	0	0	0	0	0.00892772
UPI0000F058DA	ADJ61288.1	LLNZ_11985	pyruvate oxidase	575	7.588		0	0	0	0	0	0	0	0	2		0	0	0	0	0	0	0	0	0.00347826		0	0	0	0	0	0	0	0	8.88114e-05		0	0	0	0	0	0	0	0	0.00888114
UPI0000F058DC	ADJ61290.1	LLNZ_11995	hypothetical protein	259	9.4911		0	0	0	0	0	0	0	0	2		0	0	0	0	0	0	0	0	0.00772201		0	0	0	0	0	0	0	0	0.000197168		0	0	0	0	0	0	0	0	0.0197168
UPI0000F058E0	ADJ61297.1	LLNZ_12030	hypothetical protein	236	3.7581		0	0	0	0	0	0	0	0	2		0	0	0	0	0	0	0	0	0.00847458		0	0	0	0	0	0	0	0	0.000216384		0	0	0	0	0	0	0	0	0.0216384
UPI0000F058E1	ADJ61299.1	LLNZ_12040	pyridine nucleotide-disulfide oxidoreductase	440	4.4425		0	0	0	0	0	0	0	0	2		0	0	0	0	0	0	0	0	0.00454545		0	0	0	0	0	0	0	0	0.00011606		0	0	0	0	0	0	0	0	0.011606
UPI0000F058F3	ADJ60950.1	LLNZ_10185	hypothetical protein	418	7.3829		0	0	0	0	0	0	0	0	3		0	0	0	0	0	0	0	0	0.00717703		0	0	0	0	0	0	0	0	0.000183253		0	0	0	0	0	0	0	0	0.0183253
UPI0000F058F4	ADJ60951.1	LLNZ_10190	ATP-dependent transporter	256	11.95		0	0	0	0	0	0	0	0	6		0	0	0	0	0	0	0	0	0.0234375		0	0	0	0	0	0	0	0	0.000598436		0	0	0	0	0	0	0	0	0.0598436
UPI0000F058F8	ADJ61304.1	LLNZ_12075	putative acetyltransferase	183	16.816		0	0	0	0	0	0	0	0	5		0	0	0	0	0	0	0	0	0.0273224		0	0	0	0	0	0	0	0	0.00069763		0	0	0	0	0	0	0	0	0.069763
UPI0000F058FD	ADJ61309.1	LLNZ_12100	hypothetical protein	361	9.2222		0	0	0	0	0	0	0	0	4		0	0	0	0	0	0	0	0	0.0110803		0	0	0	0	0	0	0	0	0.000282917		0	0	0	0	0	0	0	0	0.0282917
UPI0000F05908	ADJ61323.1	LLNZ_12170	DNA-directed RNA polymerase subunit alpha	312	87.921		0	0	0	0	0	0	0	0	47		0	0	0	0	0	0	0	0	0.150641		0	0	0	0	0	0	0	0	0.00384636		0	0	0	0	0	0	0	0	0.384636
UPI0000F0590D	ADJ60959.1	LLNZ_10230	DNA-directed RNA polymerase subunit beta'	1207	221.76		0	0	0	0	0	0	1	0	87		0	0	0	0	0	0	0.0008285	0	0.0720795		0	0	0	0	0	0	0.000781094	0	0.00184043		0	0	0	0	0	0	0.0781094	0	0.184043
UPI0000F0590E	ADJ60960.1	LLNZ_10235	DNA-directed RNA polymerase subunit beta	1196	267.09		0	0	0	0	0	0	0	0	66		0	0	0	0	0	0	0	0	0.0551839		0	0	0	0	0	0	0	0	0.00140903		0	0	0	0	0	0	0	0	0.140903
UPI0000F05910	ADJ60963.1	LLNZ_10250	putative neutral endopeptidase O2	627	8.3628		0	0	0	0	0	0	0	0	6		0	0	0	0	0	0	0	0	0.00956938		0	0	0	0	0	0	0	0	0.000244338		0	0	0	0	0	0	0	0	0.0244338
UPI0000F05913	ADJ60966.1	LLNZ_10265	UDP-N-acetylmuramoylalanyl-D-glutamate--2,6-diaminopimelate ligase	483	14.756		0	0	0	0	0	0	0	0	7		0	0	0	0	0	0	0	0	0.0144928		0	0	0	0	0	0	0	0	0.000370047		0	0	0	0	0	0	0	0	0.0370047
UPI0000F05915	ADJ61332.1	LLNZ_12215	30S ribosomal protein S5	168	109.06		8	9	0	0	1	0	5	0	68		0.047619	0.0535714	0	0	0.00595238	0	0.0297619	0	0.404762		0.0480361	0.0304569	0	0	0.0136389	0	0.0280589	0	0.0103349		4.80361	3.04569	0	0	1.36389	0	2.80589	0	1.03349
UPI0000F05916	ADJ61334.1	LLNZ_12225	50S ribosomal protein L6	178	67.527		4	3	0	0	4	0	9	0	57		0.0224719	0.0168539	0	0	0.0224719	0	0.0505618	0	0.320225		0.0226687	0.00958196	0	0	0.0514906	0	0.0476687	0	0.00817639		2.26687	0.958196	0	0	5.14906	0	4.76687	0	0.817639
UPI0000F05919	ADJ61349.1	LLNZ_12300	50S ribosomal protein L23	97	49.364		0	0	0	0	0	0	0	0	36		0	0	0	0	0	0	0	0	0.371134		0	0	0	0	0	0	0	0	0.00947627		0	0	0	0	0	0	0	0	0.947627
UPI0000F0591A	ADJ61350.1	LLNZ_12305	50S ribosomal protein L4	208	74.441		2	5	0	0	4	1	4	4	62		0.00961538	0.0240385	0	0	0.0192308	0.00480769	0.0192308	0.0192308	0.298077		0.00969959	0.0136666	0	0	0.0440641	0.0407652	0.0181304	0.0171991	0.00761088		0.969959	1.36666	0	0	4.40641	4.07652	1.81304	1.71991	0.761088
UPI0000F0591B	ADJ61351.1	LLNZ_12310	50S ribosomal protein L3	207	55.459		0	1	0	0	0	0	0	7	57		0	0.00483092	0	0	0	0	0	0.0338164	0.275362		0	0.00274652	0	0	0	0	0	0.0302438	0.0070309		0	0.274652	0	0	0	0	0	3.02438	0.70309
UPI0000F0591D	ADJ61355.1	LLNZ_12330	threonine synthase	496	13.779		0	0	0	0	0	0	0	0	5		0	0	0	0	0	0	0	0	0.0100806		0	0	0	0	0	0	0	0	0.000257392		0	0	0	0	0	0	0	0	0.0257392
UPI0000F0591E	ADJ61356.1	LLNZ_12335	transcription antitermination protein NusG	185	43.685		0	0	0	0	0	0	0	0	8		0	0	0	0	0	0	0	0	0.0432432		0	0	0	0	0	0	0	0	0.00110414		0	0	0	0	0	0	0	0	0.110414
UPI0001DBA791	ADJ59140.1	LLNZ_00600	1-acyl-sn-glycerol-3-phosphate acyltransferase	213	3.3243		0	0	0	0	0	0	0	0	3		0	0	0	0	0	0	0	0	0.0140845		0	0	0	0	0	0	0	0	0.000359624		0	0	0	0	0	0	0	0	0.0359624
UPI0001DBA7AA	ADJ59800.1	LLNZ_04055	3-dehydroquinate dehydratase	229	31.22		0	0	0	0	0	0	0	0	15		0	0	0	0	0	0	0	0	0.0655022		0	0	0	0	0	0	0	0	0.00167249		0	0	0	0	0	0	0	0	0.167249
UPI0001DBA7AE	ADJ60440.1	LLNZ_07480	DNA gyrase subunit A	829	22.632		0	0	0	0	0	0	0	0	13		0	0	0	0	0	0	0	0	0.0156815		0	0	0	0	0	0	0	0	0.000400401		0	0	0	0	0	0	0	0	0.0400401
UPI0001DBA7C1	ADJ61113.1	LLNZ_11050	phage integrase	393	3.8476		0	0	0	0	0	0	2	0	0		0	0	0	0	0	0	0.00508906	0	0		0	0	0	0	0	0	0.00479787	0	0		0	0	0	0	0	0	0.479787	0	0
UPI0001DBA7C2	ADJ61130.1	LLNZ_11145	cyclopropane-fatty-acyl-phospholipid synthase	397	45.372		0	0	0	0	0	0	0	0	22		0	0	0	0	0	0	0	0	0.0554156		0	0	0	0	0	0	0	0	0.00141494		0	0	0	0	0	0	0	0	0.141494
UPI0001DBA7C4	ADJ59253.1	LLNZ_01185	hypothetical protein	397	6.5989		0	0	0	0	2	2	2	0	0		0	0	0	0	0.00503778	0.00503778	0.00503778	0	0		0	0	0	0	0.0115432	0.0427162	0.00474952	0	0		0	0	0	0	1.15432	4.27162	0.474952	0	0
UPI0001DBA7C5	ADJ59255.1	LLNZ_01195	GTP-binding protein YqeH	401	23.244		0	0	0	0	0	0	0	0	3		0	0	0	0	0	0	0	0	0.0074813		0	0	0	0	0	0	0	0	0.000191022		0	0	0	0		0	0	0	0.0191022
UPI0001DBA7D0	ADJ61161.1	LLNZ_11325	aspartate protease family protein	377	24.272		15	4	0	0	0	0	1	0	0		0.0397878	0.0106101	0	0	0	0	0.00265252	0	0		0.0401362	0.00603215	0	0	0	0	0.00250074	0	0		4.01362	0.603215	0	0	0	0	0.250074	0	0
UPI0001DBA7D6	ADJ59940.1	LLNZ_04785	acetyl-CoA acetyltransferase	379	22.638		0	0	0	0	0	0	0	0	4		0	0	0	0	0	0	0	0	0.0105541		0	0	0	0	0	0	0	0	0.00026948		0	0	0	0	0	0	0	0	0.026948
UPI0001DBA7DF	ADJ60575.1	LLNZ_08165	putative exoribonuclease R	812	16.55		0	0	0	0	0	0	0	2	6		0	0	0	0	0	0	0	0.00246305	0.00738916		0	0	0	0	0	0	0	0.00220284	0.00018867		0	0	0	0	0	0	0	0.220284	0.018867
UPI0001DBA7E4	ADJ61208.1	LLNZ_11575	hypothetical protein	321	10.554		0	0	0	0	0	0	0	0	2		0	0	0	0	0	0	0	0	0.00623053		0	0	0	0	0	0	0	0	0.000159086		0	0	0	0	0	0	0	0	0.0159086
UPI0001DBA7EB	ADJ59337.1	LLNZ_01665	aminopeptidase N	299	2.7075		0	0	0	0	0	0	0	0	2		0	0	0	0	0	0	0	0	0.00668896		0	0	0	0	0	0	0	0	0.000170791		0	0	0	0	0	0	0	0	0.0170791
UPI0001DBA7EE	ADJ59345.1	LLNZ_01705	ABC-type multidrug transport system, ATPase and permease component	579	62.159		0	0	0	0	0	0	1	0	12		0	0	0	0	0	0	0.00172712	0	0.0207254		0	0	0	0	0	0	0.00162829	0	0.000529187		0	0	0	0	0	0	0.162829	0	0.0529187
UPI0001DBA811	ADJ61300.1	LLNZ_12045	glutamyl-tRNA synthetase	483	56.869		0	0	0	0	0	0	0	0	27		0	0	0	0	0	0	0	0	0.0559006		0	0	0	0	0	0	0	0	0.00142733		0	0	0	0	0	0	0	0	0.142733
UPI0001DBA816	ADJ60062.1	LLNZ_05475	16S RNA G1207 methylase RsmC	227	6.6785		0	0	0	0	0	0	0	0	1		0	0	0	0	0	0	0	0	0.00440529		0	0	0	0	0	0	0	0	0.000112481		0	0	0	0	0	0	0	0	0.0112481
UPI0001DBA835	ADJ59475.1	LLNZ_02385	transcription regulator	450	6.2883		2	3	0	0	0	0	0	0	0		0.00444444	0.00666667	0	0	0	0	0	0	0		0.00448337	0.0037902	0	0	0	0	0	0	0		0.448337	0.37902	0	0	0	0	0	0	0
UPI0001DBA83C	ADJ59497.1	LLNZ_02495	hypothetical protein	405	1.4547		0	0	0	0	2	0	1	1	0		0	0	0	0	0.00493827	0	0.00246914	0.00246914	0		0	0	0	0	0.0113152	0	0.00232785	0.00220828	0		0	0	0	0	1.13152	0	0.232785	0.220828	0
UPI0001DBA84B	ADJ60194.1	LLNZ_06145	ribosomal large subunit pseudouridine synthase B	239	47.317		0	0	0	0	0	0	0	0	6		0	0	0	0	0	0	0	0	0.0251046		0	0	0	0	0	0	0	0	0.000641003		0	0	0	0	0	0	0	0	0.0641003
UPI0001DBA850	ADJ60807.1	LLNZ_09405	menaquinone-specific isochorismate synthase	379	4.9012		0	0	0	0	0	0	0	0	0		0	0	0	0	0	0	0	0	0		0	0	0	0	0	0	0	0	0		0	0	0	0	0	0	0	0	0
UPI0001DBA860	ADJ61483.1	LLNZ_13010	hypothetical protein	211	1.3531		0	0	0	0	0	0	0	0	1		0	0	0	0	0	0	0	0	0.00473934		0	0	0	0	0	0	0	0	0.000121011		0	0	0	0	0	0	0	0	0.0121011
UPI0001DBA872	ADJ60269.1	LLNZ_06565	DNA topoisomerase I	689	9.3823		0	0	0	0	0	0	0	0	5		0	0	0	0	0	0	0	0	0.00725689		0	0	0	0	0	0	0	0	0.000185292		0	0	0	0	0	0	0	0	0.0185292
UPI0001DBA878	ADJ60886.1	LLNZ_09830	oligoendopeptidase F	601	3.2545		0	0	0	0	0	0	0	0	2		0	0	0	0	0	0	0	0	0.00332779		0	0	0	0	0	0	0	0	8.49693e-05		0	0	0	0	0	0	0	0	0.00849693
UPI0001DBA8A3	ADJ60339.1	LLNZ_06945	putative rRNA methyltransferase	169	9.7989		0	0	0	0	0	0	0	0	1		0	0	0	0	0	0	0	0	0.00591716		0	0	0	0	0	0	0	0	0.000151084		0	0	0	0	0	0	0	0	0.0151084
			Usp_cMyc_Fyn_AcmA	325	23.612		0	0	0	0	0	3	10	0	0		0	0	0	0	0	0.00923077	0.0307692	0	0		0	0	0	0	0	0.0782692	0.0290086	0	0		0	0	0	0	0	7.82692	2.90086	0	0
			Usp-flag-ARS19-AcmA	300	4.3789		0	0	0	0	0	2	0	6	0		0	0	0	0	0	0.00666667	0	0.02	0		0	0	0	0	0	0.0565277	0	0.017887	0		0	0	0	0	0	5.65277	0	1.7887	0
			Usp-flag-ZIL-AcmA	312	175.52		0	163	16	9	0	16	34	0	133		0	0.522436	0.0512821	0.0288462	0	0.0512821	0.108974	0	0.426282		0	0.29702	0.653375	1	0	0.434829	0.102739	0	0.0108844		0	29.702	65.3375	100	0	43.4829	10.2739	0	1.08844
																SUM (SC/AA)	0.991319	1.75892	0.078488	0.0288462	0.436427	0.117936	1.06069	1.11813	39.1646	SUM	1	1	1	1	1	1	1	1	1		100	100	100	100	100	100	100	100	100

## Sheet: Sheet2
DESCRIPTION: Overview of proteins identified in cell lysate and extracellular vesicles fractions ordered acording to their abundance in the cell lysate (NSAF); note that the recombinant proteins were excluded
				pNZ8148	pSD-ZIL-flag	pSD-ZIL-flag (#2)	pSD-flagARS019	pNZ-mCh	p-fARS019-mFyn	pSD-mycFyn	pSC-flagARS019	pSD-ZIL-flag (Lysate)
Majority protein IDs	PID	Gene	Gene product	NSAF	NSAF	NSAF	NSAF	NSAF	NSAF	NSAF	NSAF	NSAF	# Samples
UPI00000009C5	ADJ59511.1	LLNZ_02565	DNA-binding protein HU, histone-like protein	9.97672	1.24952	0	0	0	0	4.14409	2.94841	3.47926	4
UPI000050F214	ADJ60207.1	LLNZ_06220	50S ribosomal protein L7/L12	12.5053	1.87944	0	0	9.46832	0	4.67495	8.13047	2.44782	5
UPI0000129DAF	ADJ61021.1	LLNZ_10560	elongation factor Tu	4.85225	10.6509	0	0	0	0	3.10282	1.35851	1.80995	4
UPI000050ED8A	ADJ61504.1	LLNZ_13115	glyceraldehyde 3-phosphate dehydrogenase	11.4086	7.10662	0	0	4.09167	5.04712	3.36707	4.79117	1.72502	6
UPI0000129F48	ADJ59626.1	LLNZ_03175	phosphopyruvate hydratase	6.52314	4.20161	0	0	5.82094	7.83294	3.04825	2.06548	1.43293	6
UPI00000C68EF	ADJ60757.1	LLNZ_09155	hypothetical protein	0	0	0	0	0	0	0	0	1.42211	0
UPI00000B447E	ADJ60250.1	LLNZ_06470	Cold-shock protein	0	0	0	0	0	0	0	0	1.39272	0
UPI0000E56BD3	ADJ60657.1	LLNZ_08605	50S ribosomal protein L19	0.884875	0.49871	0	0	2.00994	0	0.827001	0	1.32146	4
UPI000050EF39	ADJ59315.1	LLNZ_01555	30S ribosomal protein S4	0	0.840192	0	0	0	0	0.928848	2.20284	1.28295	3
UPI000050F532	ADJ61248.1	LLNZ_11775	50S ribosomal protein L11	2.14629	0.403213	0	0	3.25012	0	1.33728	3.17146	1.26761	5
UPI00000C6BAB	ADJ61339.1	LLNZ_12250	50S ribosomal protein L5	1.68126	2.21095	0	0	1.27296	0	2.09507	2.48431	1.21992	5
UPI0000F05779	ADJ61001.1	LLNZ_10460	50S ribosomal protein L20	4.23848	3.82205	0	0	0	0	0	3.75778	1.18011	3
UPI00000B526E	ADJ59204.1	LLNZ_00940	cold shock-like protein cspE	0	0	0	0	0	0	0	0	1.17846	0
UPI00000C6911	ADJ60709.1	LLNZ_08905	30S ribosomal protein S1	0	0.278691	0	0	0	0	0.924295	0	1.05137	2
UPI000016F8BC	ADJ60124.1	LLNZ_05785	pyruvate kinase	1.00474	0	0	0	0	0	0.187805	0.356316	1.04778	3
UPI0000F05915	ADJ61332.1	LLNZ_12215	30S ribosomal protein S5	4.80361	3.04569	0	0	1.36389	0	2.80589	0	1.03349	4
UPI0000165F15	ADJ61325.1	LLNZ_12180	30S ribosomal protein S13	0.833684	0.469859	0	0	1.89366	0	1.55832	0	0.991788	4
UPI0000E56D5F	ADJ61348.1	LLNZ_12295	50S ribosomal protein L2	0.730984	1.02995	0	0	4.15097	0	0.683174	1.29616	0.971375	5
UPI00000C6BA8	ADJ61331.1	LLNZ_12210	50S ribosomal protein L30	1.70976	0	0	0	0	0	0	0	0.952088	1
UPI0000F05919	ADJ61349.1	LLNZ_12300	50S ribosomal protein L23	0	0	0	0	0	0	0	0	0.947627	0
UPI0000E56D57	ADJ61333.1	LLNZ_12220	50S ribosomal protein L18	0	0	0	0	1.99246	0	0	0.777698	0.93252	2
UPI0000F0552C	ADJ59798.1	LLNZ_04045	thioredoxin	0	0	0	0	0	0	0	0	0.908395	0
UPI00000C6B59	ADJ61136.1	LLNZ_11185	fructose-bisphosphate aldolase	0.338509	0	0	0	0	0	0	0	0.908231	1
UPI00001350F9	ADJ61523.1	LLNZ_13215	30S ribosomal protein S7	0	0.366793	0	0	1.47828	0	0.608246	0	0.889546	3
UPI0000E56CAB	ADJ59918.1	LLNZ_04655	50S ribosomal protein L31 type B	1.24538	0	0	0	0	0	1.16393	0	0.882632	2
UPI00001295D2	ADJ60563.1	LLNZ_08105	molecular chaperone DnaK	0.166187	0.0936622	0	0	0	0	0	0	0.879152	2
UPI0000F05864	ADJ61511.1	LLNZ_13155	50S ribosomal protein L13	2.04478	1.15243	0	0	4.64459	0	3.18507	0.604292	0.862611	5
UPI0000E56D59	ADJ61335.1	LLNZ_12230	30S ribosomal protein S8	1.52842	1.72282	0	0	1.73586	6.4236	2.85691	4.06524	0.851109	6
UPI0000E56D80	ADJ61441.1	LLNZ_12790	30S ribosomal protein S6	0	0	0	0	0	0	0	0	0.842335	0
UPI0000125373	ADJ60768.1	LLNZ_09210	acyl carrier protein	0	0	0	0	0	0	0	0	0.83945	0
UPI0000F05916	ADJ61334.1	LLNZ_12225	50S ribosomal protein L6	2.26687	0.958196	0	0	5.14906	0	4.76687	0	0.817639	4
UPI0000F05353	ADJ59276.1	LLNZ_01310	phosphoglycerate kinase	0	0	0	0	0	0	0	0	0.814755	0
UPI0000030745	ADJ60826.1	LLNZ_09500	cold shock-like protein cspB	0	0	0	0	0	0	0	0	0.812422	0
UPI0000133E3E	ADJ59229.1	LLNZ_01065	50S ribosomal protein L28	0	0	0	0	0	0	0	2.79485	0.797915	1
UPI0000134BA9	ADJ61352.1	LLNZ_12315	30S ribosomal protein S10	2.96693	1.11476	12.491	0	2.2464	0	1.84859	2.63045	0.776011	6
UPI00000C6B4B	ADJ61047.1	LLNZ_10690	30S ribosomal protein S15	0	0	0	0	0	0	1.0593	3.01467	0.774605	2
UPI0000F0591A	ADJ61350.1	LLNZ_12305	50S ribosomal protein L4	0.969959	1.36666	0	0	4.40641	4.07652	1.81304	1.71991	0.761088	6
UPI000050F215	ADJ60206.1	LLNZ_06215	50S ribosomal protein L10	0	0	0	0	0	0	0	0.523013	0.731655	1
UPI0000E56D6E	ADJ61396.1	LLNZ_12555	elongation factor Ts	1.17983	0.49871	0	0	0	0	0	0	0.731655	2
UPI0000F0578F	ADJ61397.1	LLNZ_12560	30S ribosomal protein S2	1.58236	1.33772	0	0	2.69569	0	1.84859	3.50726	0.730953	5
UPI00000C6BB0	ADJ61346.1	LLNZ_12285	50S ribosomal protein L22	0.87718	0.494374	0	0	0	0	1.63962	1.5554	0.710491	4
UPI0000134C4C	ADJ61524.1	LLNZ_13220	30S ribosomal protein S12	0	0	0	0	1.67251	6.18917	0.688161	2.61125	0.708222	4
UPI0000F0591B	ADJ61351.1	LLNZ_12310	50S ribosomal protein L3	0	0.274652	0	0	0	0	0	3.02438	0.70309	2
UPI0000F0586D	ADJ61522.1	LLNZ_13210	elongation factor G	0.142279	0.160375	0	0	0	0	0	0	0.68785	2
UPI000050F464	ADJ60481.1	LLNZ_07685	50S ribosomal protein L21	0.969959	1.09333	0	0	4.40641	0	1.81304	1.71991	0.687434	5
UPI0000132FC8	ADJ59118.1	LLNZ_00490	50S ribosomal protein L33	0	0	0	0	0	0	0	3.65042	0.677413	1
UPI0000E56C19	ADJ60479.1	LLNZ_07675	50S ribosomal protein L27	0	0	0	0	0	0	0	3.80575	0.651913	1
UPI00000C6BA7	ADJ61322.1	LLNZ_12165	50S ribosomal protein L17	0.800601	0	0	0	0	0	0	5.67843	0.648464	2
UPI000050F533	ADJ61247.1	LLNZ_11770	50S ribosomal protein L1	0.440505	0.744799	0	0	1.00058	0	0	1.17164	0.646694	4
UPI0000F056C5	ADJ59942.1	LLNZ_04795	30S ribosomal protein S16	0	0	0	0	0	0	0	0	0.595776	0
UPI00000C6BAD	ADJ61341.1	LLNZ_12260	50S ribosomal protein L14	0	0	0	0	0	0	0	0	0.565081	0
UPI000050F184	ADJ61330.1	LLNZ_12205	50S ribosomal protein L15	1.37246	0.386755	0	0	3.11746	0	0	1.21681	0.555826	4
UPI00000C9BCC	ADJ59432.1	LLNZ_02160	Two-component response regulator	0	0.488008	0	0	0	0	0	0	0.526007	1
UPI0000133E71	ADJ61343.1	LLNZ_12270	50S ribosomal protein L29	0	0	0	0	0	0	1.36635	0	0.518066	1
UPI0000127629	ADJ59427.1	LLNZ_02135	co-chaperonin GroES	0	0	0	0	0	0	0	0	0.516098	0
UPI0000132EEA	ADJ61338.1	LLNZ_12245	30S ribosomal protein S14	0	0	0	0	0	0	0	0	0.502294	0
UPI0000F05204	ADJ59534.1	LLNZ_02680	trigger factor	0	0	0	0	0	0	0	0	0.478375	0
UPI0000134DA6	ADJ61439.1	LLNZ_12780	30S ribosomal protein S18	0	0	0	0	0	0	0	0	0.472838	0
UPI000050EE40	ADJ60898.1	LLNZ_09890	30S ribosomal protein S20	0	0	0	0	0	0	0	0	0.464241	0
UPI0000165EF4	ADJ59119.1	LLNZ_00495	50S ribosomal protein L32	0	0	0	0	0	0	0	3.13808	0.447952	1
UPI00000C6BAE	ADJ61342.1	LLNZ_12265	30S ribosomal protein S17	0	0	0	0	0	0	0	2.07989	0.445348	1
UPI0000E56D5D	ADJ61345.1	LLNZ_12280	30S ribosomal protein S3	1.3946	2.09596	5.87134	0	6.33548	0	2.60677	2.06072	0.43536	6
UPI0000F052CD	ADJ59389.1	LLNZ_01935	ATP-dependent RNA helicase	0	0	0	0	0	0	0	0	0.430961	0
UPI00001351B0	ADJ61510.1	LLNZ_13150	30S ribosomal protein S9	0	0	0	0	0	0	0	1.37593	0.412461	1
UPI0000135C1F	ADJ59447.1	LLNZ_02235	superoxide dismutase	0	0	0	0	0	0	0	0	0.409028	0
UPI0000165F18	ADJ61415.1	LLNZ_12660	glucose-6-phosphate isomerase	0	0	0	0	0	0	0	0	0.404657	0
UPI000050F31D	ADJ61262.1	LLNZ_11845	GTP-binding protein TypA/BipA-like protein	0	0	0	0	0	0	0	0	0.387373	0
UPI0000F05908	ADJ61323.1	LLNZ_12170	DNA-directed RNA polymerase subunit alpha	0	0	0	0	0	0	0	0	0.384636	0
UPI0000E56D5C	ADJ61344.1	LLNZ_12275	50S ribosomal protein L16	0	0.414985	0	0	0	0	0	0	0.372749	1
UPI00000C6B2C	ADJ60997.1	LLNZ_10420	Universal stress protein UspA	0	0	0	0	0	0	0	0	0.369792	0
UPI000016F896	ADJ60414.1	LLNZ_07340	triosephosphate isomerase	0.400301	0	0	0	0	0	0	0	0.364761	1
UPI000050F604	ADJ59376.1	LLNZ_01860	phosphoglyceromutase	0	0	0	0	0	0	0	0	0.36163	0
UPI0000165F08	ADJ60125.1	LLNZ_05790	L-lactate dehydrogenase	0	0	0	0	0	0	0	0	0.353538	0
UPI0000F05387	ADJ59992.1	LLNZ_05075	ATP-dependent Clp protease	0	0	0	0	0	0	0	0	0.350457	0
UPI0000127B42	ADJ59650.1	LLNZ_03295	ATP-dependent Clp protease proteolytic subunit	0	0	0	0	0	0	0	0	0.346431	0
UPI0000132874	ADJ59149.1	LLNZ_00645	phosphoenolpyruvate-protein phosphotransferase	0	0	0	0	0	0	0	0	0.341924	0
UPI0000F05478	ADJ59748.1	LLNZ_03795	PTS system, mannose-specific IIAB components	0	0.172805	0	0	0	0	0.286559	0	0.341478	2
UPI0000F056B0	ADJ59552.1	LLNZ_02775	enoyl-(acyl carrier protein) reductase	0	0	0	0	0	0	0	0	0.337039	0
UPI0000E56D5E	ADJ61347.1	LLNZ_12290	30S ribosomal protein S19	0	0	0	0	4.98116	0	2.04952	0.972122	0.333043	3
UPI0000F0533F	ADJ59254.1	LLNZ_01190	inosine 5'-monophosphate dehydrogenase	0	0	0	0	0	0	0	0	0.331466	0
UPI0000F058BA	ADJ61255.1	LLNZ_11810	ribosome recycling factor	0	0	0	0	0	0	0	0	0.331242	0
UPI0000F0526A	ADJ59377.1	LLNZ_01865	alkyl hydroperoxide reductase subunit C	0.539442	0.608053	0	0	0	0	0	0	0.3277	2
UPI0000134BF2	ADJ61324.1	LLNZ_12175	30S ribosomal protein S11	0	0	0	0	0	0	0	0	0.321679	0
UPI0000F05272	ADJ59093.1	LLNZ_00365	pyruvate dehydrogenase E1 component alpha subunit	0	0	0	0	0.612656	0	0	0.239132	0.320873	2
UPI0000F053CB	ADJ60348.1	LLNZ_06990	putative tellurium resistance protein	0	0	0	0	0	0	0	0	0.320708	0
UPI00001276DE	ADJ59428.1	LLNZ_02140	chaperonin GroEL	0	0	0	0	0	0	0	0	0.320344	0
UPI000050F06C	ADJ59295.1	LLNZ_01445	aldo/keto reductase family oxidoreductase	0	0	0	0	0	0	0	0	0.308944	0
UPI0000126455	ADJ60922.1	LLNZ_10020	F0F1 ATP synthase subunit beta	0	0.606108	2.71659	0	1.46567	0	1.60815	0.57208	0.304875	5
UPI0000E56B9B	ADJ60810.1	LLNZ_09420	naphthoate synthase	0	0	0	0	0	0	0	0	0.300928	0
UPI0000000A69	ADJ59148.1	LLNZ_00640	phosphocarrier protein HPr	1.14632	0	0	0	0	0	0	0	0.290151	1
UPI0000F05264	ADJ59092.1	LLNZ_00360	pyruvate dehydrogenase E1 component beta subunit	0	0	0	0	0	0	0	0.274341	0.281963	1
UPI0000F05373	ADJ59617.1	LLNZ_03130	transcription elongation factor GreA	0	0	0	0	0	0	0	0	0.278247	0
UPI000012DB56	ADJ60123.1	LLNZ_05780	6-phosphofructokinase	0	0	0	0	0	0	0	0	0.277862	0
UPI0000134E7A	ADJ59274.1	LLNZ_01300	30S ribosomal protein S21	0	0	0	0	0	0	0	1.54199	0.264137	1
UPI0000F052FD	ADJ59198.1	LLNZ_00910	transcriptional repressor CodY	0	0	0	0	0	0	0	0	0.263129	0
UPI00001291C4	ADJ60587.1	LLNZ_08225	purine nucleoside phosphorylase	0	0	0	0	0	0	0	0	0.26188	0
UPI000012DBC5	ADJ61328.1	LLNZ_12195	adenylate kinase	0	0	0	0	0	0	0	0	0.261271	0
UPI0000F05774	ADJ60992.1	LLNZ_10395	asparaginyl-tRNA synthetase	0	0	0	0	0	0	0	0	0.257046	0
UPI0000F055A7	ADJ60795.1	LLNZ_09345	50S ribosomal protein L9	0	0	0	0	0	0	0	0	0.255333	0
UPI0000132E0C	ADJ59903.1	LLNZ_04580	bifunctional pyrimidine regulatory protein PyrR uracil phosphoribosyltransferase	0	0	0	0	0	0	0	0	0.250905	0
UPI0000F057EC	ADJ61450.1	LLNZ_12835	glutamine synthetase	0.226179	0.127473	0	0	0	0	0	0	0.246173	2
UPI00000B1816	ADJ60118.1	LLNZ_05755	UTP-glucose-1-phosphate uridylyltransferase	0	0	0	0	0	0	0	0	0.244728	0
UPI0000529267	ADJ59596.1	LLNZ_03005	6-phosphogluconate dehydrogenase	0	0	0	0	0	0	0	0	0.238022	0
UPI0000F05347	ADJ59263.1	LLNZ_01235	iojap-like protein	0	0	0	0	0	0	0	0	0.236022	0
UPI0000F05464	ADJ60715.1	LLNZ_08935	mercuric reductase	0	0	0	0	0	0	0	0	0.232121	0
UPI0000F0559B	ADJ60486.1	LLNZ_07710	hypothetical protein	0	0	0	0	0	0	0	0	0.232121	0
UPI0000137D25	ADJ61146.1	LLNZ_11240	uracil phosphoribosyltransferase	0	0	0	0	0	0	1.78726	0	0.22992	1
UPI0000F052F5	ADJ59458.1	LLNZ_02290	6-phospho-beta-glucosidase	0	0	0	0	0	0	0	0	0.229693	0
UPI000013BAEB	ADJ60186.1	LLNZ_06105	hypothetical protein	0	1.43932	0	0	0	0	3.58018	0	0.226244	2
UPI000050F699	ADJ61269.1	LLNZ_11890	hypothetical protein	0	0	0	0	0	0	0	0	0.219427	0
UPI000017D110	ADJ60691.1	LLNZ_08795	dipeptidase PepV	0	0	0	0	0	0	0	0	0.216384	0
UPI000050F60E	ADJ61440.1	LLNZ_12785	single-stranded DNA-binding protein	0	0	0	0	0	0	0	0	0.215341	0
UPI0000178967	ADJ60564.1	LLNZ_08110	heat shock protein GrpE	0	0	0	0	0	0	0	0	0.215017	0
UPI0000F05854	ADJ61141.1	LLNZ_11215	putative nitroreductase	0	0	0	0	0	0	0	0	0.214884	0
UPI0000165F16	ADJ61327.1	LLNZ_12190	translation initiation factor IF-1	0	0	0	0	0	0	0	0	0.212777	0
UPI000050F4ED	ADJ59602.1	LLNZ_03045	prohibitin/stomatin like protein	0.336252	0.37902	0	0	0	0	0.31426	0	0.212777	3
UPI000050ED97	ADJ61478.1	LLNZ_12985	hypothetical protein	0	0	0	0	0	0	0	0	0.21131	0
UPI0000F0551F	ADJ60766.1	LLNZ_09200	3-ketoacyl-(acyl-carrier-protein) reductase	0	0	0	0	0	0	0	0	0.21015	0
UPI0000F05216	ADJ59039.1	LLNZ_00095	hypoxanthine phosphoribosyltransferase	0	0	0	0	0	0	0	0.488717	0.209289	1
UPI000005135E	ADJ61326.1	LLNZ_12185	50S ribosomal protein L36	0	0	0	0	0	0	0	4.70712	0.201578	1
UPI00001296FA	ADJ59022.1	LLNZ_00010	DNA polymerase III subunit beta	0	0	0	0	0	0	0	0	0.201578	0
UPI0000F05795	ADJ61017.1	LLNZ_10540	ribose-phosphate pyrophosphokinase	0	0	0	0	0	0	0	0	0.198857	0
UPI0000F055A6	ADJ60497.1	LLNZ_07765	orotate phosphoribosyltransferase	0	0	0	0	0	0	0	0	0.19547	0
UPI000050F3B1	ADJ59423.1	LLNZ_02115	thioredoxin H-type	0	0	0	0	0	0	0	0	0.194539	0
UPI0000F0574E	ADJ59615.1	LLNZ_03120	DNA-directed RNA polymerase subunit delta	0	0	0	0	0	0	0	0	0.190141	0
UPI0000F05524	ADJ60773.1	LLNZ_09235	translation initiation factor IF-2	0	0	0	0	0	0	0	0	0.18814	0
UPI00000BD071	ADJ60336.1	LLNZ_06930	ATP-dependent protease ATP-binding subunit ClpX	0	0	0	0	0	0	0	0	0.186374	0
UPI0000F0590D	ADJ60959.1	LLNZ_10230	DNA-directed RNA polymerase subunit beta'	0	0	0	0	0	0	0.0781094	0	0.184043	1
UPI0000E56D22	ADJ61134.1	LLNZ_11165	hypothetical protein	0	0	0	0	0	0	0	0	0.179423	0
UPI0000F053BC	ADJ60012.1	LLNZ_05195	GMP synthase	0	0	0	0	0	0	0	0	0.179181	0
UPI000050F245	ADJ59393.1	LLNZ_01955	recombinase A	0	0	0	0	0	0	0	0	0.178139	0
UPI0000F05546	ADJ60458.1	LLNZ_07570	NAD synthetase	0	0	0	0	0	0	0	0	0.177056	0
UPI00000C6BAC	ADJ61340.1	LLNZ_12255	50S ribosomal protein L24	0	0	0	0	0	0	0	0	0.176963	0
UPI0000F0551E	ADJ60765.1	LLNZ_09195	3-oxoacyl-[acyl-carrier-protein] synthase II	0	0	0	0	0	0	0	0	0.1748	0
UPI00001263F2	ADJ60924.1	LLNZ_10030	F0F1 ATP synthase subunit alpha	0	0.227412	0	0	0.458267	0	0.565668	0	0.173626	3
UPI000050F639	ADJ59259.1	LLNZ_01215	putative RNA-binding protein containing KH domain	0	0.546663	0	0	2.2032	0	0.90652	0	0.171859	3
UPI0000F05752	ADJ60973.1	LLNZ_10300	putative manganese-dependent inorganic pyrophosphatase	0	0	0	0	0	0	0	0	0.170764	0
UPI0000F054E4	ADJ60748.1	LLNZ_09110	Methionyl-tRNA synthetase	0	0	0	0	0	0	0	0	0.169708	0
UPI0001DBA7AA	ADJ59800.1	LLNZ_04055	3-dehydroquinate dehydratase	0	0	0	0	0	0	0	0	0.167249	0
UPI0000F05837	ADJ61129.1	LLNZ_11140	S-adenosylmethionine synthetase	0	0	0	0	0	0	0	0	0.166382	0
UPI0000F054A4	ADJ60727.1	LLNZ_09005	ribose-phosphate pyrophosphokinase	0	0	0	0	0	0	0	0	0.165493	0
UPI0000F05263	ADJ59091.1	LLNZ_00355	pyruvate dehydrogenase complex E2 component	0	0	0	0	0	0	0	0.168746	0.163798	1
UPI0000E56D62	ADJ61358.1	LLNZ_12345	50S ribosomal protein L33	0	0	0	0	0	0	0	0	0.156326	0
UPI0000F0536A	ADJ60632.1	LLNZ_08470	peptidyl-prolyl cis-trans isomerase	0	0	0	0	0	0	0	0	0.156326	0
UPI00000BFDA9	ADJ59232.1	LLNZ_01080	dTDP-4-dehydrorhamnose 3,5-epimerase	0	0	0	0	0	0	0	0	0.155533	0
UPI00000AF0AA	ADJ61281.1	LLNZ_11950	arginyl-tRNA synthetase	0	0	0	0	0	0	0	0	0.149397	0
UPI0000F056A6	ADJ60577.1	LLNZ_08175	thioredoxin reductase	0	0	0	0	0	0	0	0	0.14922	0
UPI0000F05878	ADJ61168.1	LLNZ_11360	adenylosuccinate synthetase	0	0	0	0	0	0	0	0	0.148449	0
UPI0000E56AD7	ADJ59113.1	LLNZ_00465	hypothetical protein	0	0	0	0	0	0	0	0	0.148258	0
UPI0000F053C9	ADJ60346.1	LLNZ_06980	putative tellurium resistance protein	0	0	0	0	0	0	0	0	0.14705	0
UPI00000BAF06	ADJ59794.1	LLNZ_04025	catabolite control protein A	0	0	0	0	0	0	0	0	0.146124	0
UPI0000F051DA	ADJ59313.1	LLNZ_01545	hypothetical protein	0	0	0	0	0	0	0	0	0.145904	0
UPI0000F0579F	ADJ61031.1	LLNZ_10610	cell division protein FtsA	0	0	0	0	0	0	0	0	0.145584	0
UPI00000C6763	ADJ59176.1	LLNZ_00790	hypothetical protein	0	0	0	0	0	0	0	0	0.145075	0
UPI0001DBA811	ADJ61300.1	LLNZ_12045	glutamyl-tRNA synthetase	0	0	0	0	0	0	0	0	0.142733	0
UPI0000F05489	ADJ60094.1	LLNZ_05635	carbamoyl phosphate synthase large subunit	0	0	0	0	0	0	0	0	0.141585	0
UPI0001DBA7C2	ADJ61130.1	LLNZ_11145	cyclopropane-fatty-acyl-phospholipid synthase	0	0	0	0	0	0	0	0	0.141494	0
UPI0000F05528	ADJ59793.1	LLNZ_04020	proline dipeptidase	0	0	0	0	0	0	0	0	0.141068	0
UPI0000F0590E	ADJ60960.1	LLNZ_10235	DNA-directed RNA polymerase subunit beta	0	0	0	0	0	0	0	0	0.140903	0
UPI000050F0DB	ADJ59789.1	LLNZ_04000	putative DivIVA cell division initiation protein	0.788092	0.444164	9.95376	0	1.7901	0	2.20964	0	0.139635	5
UPI00000B9FBA	ADJ60053.1	LLNZ_05420	glycine betaine/proline ABC transporter	0	0	0	0	0	0	0	0.219743	0.138018	1
UPI00000B0755	ADJ61279.1	LLNZ_11940	ornithine carbamoyltransferase	0	0	0	0	0	0	0	0	0.137043	0
UPI0000F05262	ADJ59090.1	LLNZ_00350	dihydrolipoamide dehydrogenase	0	0	0	0	0	0	0	0	0.13524	0
UPI0000F05771	ADJ61379.1	LLNZ_12470	prolyl-tRNA synthetase	0	0	0	0	0	0	0	0	0.13264	0
UPI0000131604	ADJ60971.1	LLNZ_10290	peptidase T	0	0	0	0	0	0	0	0	0.12983	0
UPI0000F051CD	ADJ59294.1	LLNZ_01430	S-ribosylhomocysteinase	0	0	0	0	0	0	0	0	0.129282	0
UPI0000F05359	ADJ60304.1	LLNZ_06770	acetolactate synthase	0	0	0	0	0	0	0	0	0.129049	0
UPI0000F0579E	ADJ61030.1	LLNZ_10605	cell division protein FtsZ	0	0.542749	0	0	0	0	0	0.426898	0.127971	2
UPI0000F052F1	ADJ59451.1	LLNZ_02255	ATP-dependent RNA helicase	0	0	0	0	0	0	0	0	0.125949	0
UPI0000F0563D	ADJ60855.1	LLNZ_09675	transcription termination protein nusB	0	0	0	0	0	0	0	0	0.125702	0
UPI0000F054F6	ADJ59783.1	LLNZ_03970	phosphotransacetylase	0	0	0	0	0	0	0	0	0.125317	0
UPI0000F05441	ADJ60067.1	LLNZ_05500	basic membrane protein A	0.862186	1.13382	3.62986	0	1.3056	0	2.14879	0.254801	0.123665	6
UPI0000F05301	ADJ59201.1	LLNZ_00925	aspartyl/glutamyl-tRNA amidotransferase subunit B	0	0	0	0	0	0	0	0	0.123116	0
UPI0000F05688	ADJ59927.1	LLNZ_04700	GTPase ObgE	0	0	0	0	0	0	0	0	0.1227	0
UPI000050EE27	ADJ61114.1	LLNZ_11055	putative 20-kDa protein	0	0	0	0	0	0	0	0	0.121587	0
UPI00000C68D6	ADJ60793.1	LLNZ_09335	hypothetical protein	0	0	0	0	0	0	0	0	0.120157	0
UPI0000F054FC	ADJ60119.1	LLNZ_05760	NAD(P)H-dependent glycerol-3-phosphate dehydrogenase	0	0	0	0	0	0	0	0	0.119454	0
UPI0000F058C3	ADJ61268.1	LLNZ_11885	glucokinase	0	0	0	0	0	0	0	0	0.118576	0
UPI0000129195	ADJ60589.1	LLNZ_08235	phosphopentomutase	0	0	0	0	0	0	0	0	0.118037	0
UPI0000F05520	ADJ60767.1	LLNZ_09205	acyl-carrier-protein S-malonyltransferase	0	0	0	0	0	0	0	0	0.116819	0
UPI0000F05476	ADJ59746.1	LLNZ_03785	PTS system, mannose-specific IID component	0	0.370378	0	0	0	0	0.614189	0	0.116438	2
UPI0000F0587B	ADJ61171.1	LLNZ_11375	Hsp33-like chaperonin	0	0	0	0	0	0	0	0	0.115254	0
UPI00000BFDA8	ADJ59231.1	LLNZ_01075	glucose-1-phosphate thymidylyltransferase	0	0	0	0	0	0	0	0	0.114856	0
UPI0000F05826	ADJ61479.1	LLNZ_12990	hypothetical protein	0	0	0	0	0	0	0	0	0.114328	0
UPI000050F036	ADJ60919.1	LLNZ_10005	glutamine transport ATP-binding protein GlnQ	0.408404	0	0	0	0	0	0	0	0.113711	1
UPI0000F05558	ADJ60776.1	LLNZ_09250	transcription elongation factor NusA	0	0	0	0	0	0	0	0	0.11363	0
UPI0000F0554D	ADJ60466.1	LLNZ_07610	glycyl-tRNA synthetase subunit alpha	0	0	0	0	0	0	0	0	0.112765	0
UPI0000F056B1	ADJ59553.1	LLNZ_02780	OxaA-like protein precursor	0.315237	0.710662	0	0	0	0	0	0	0.111708	2
UPI000050F35F	ADJ60785.1	LLNZ_09295	GTP-binding protein EngA	0	0	0	0	0	0	0	0	0.111269	0
UPI0000F0591E	ADJ61356.1	LLNZ_12335	transcription antitermination protein NusG	0	0	0	0	0	0	0	0	0.110414	0
UPI0000F058BD	ADJ61259.1	LLNZ_11830	acetate kinase	0	0	0	0	0	0	0	0	0.10989	0
UPI000050F0F6	ADJ61298.1	LLNZ_12035	amino-acid ABC transporter extracellular binding protein	0	1.01523	0	0	0	0	0.336707	0	0.109428	2
UPI0000F0520C	ADJ59543.1	LLNZ_02730	ATP-dependent Clp protease ATP-binding subunit clpE	0	0	0	0	0	0	0	0	0.109233	0
UPI0000F053C6	ADJ60355.1	LLNZ_07025	hypothetical protein	0	0	0	0	0	0	0	0	0.108652	0
UPI00001304D4	ADJ60528.1	LLNZ_07920	glutaredoxin-like protein nrdH	0	0	0	0	0	0	0	0	0.106389	0
UPI0000F056C8	ADJ59946.1	LLNZ_04815	16S rRNA-processing protein RimM	0	0	0	0	0	0	0	0	0.104522	0
UPI0000F05227	ADJ59040.1	LLNZ_00100	putative cell division protein	0	0.0818028	0	0	0	0	0.135652	0	0.102868	2
UPI000050F510	ADJ59536.1	LLNZ_02695	RNA polymerase sigma factor RpoD	0	0	0	0	0	0	0	0	0.102819	0
UPI000050F39E	ADJ60531.1	LLNZ_07935	ribonucleotide-diphosphate reductase subunit beta	0	0	0	0	0	0	0	0	0.102133	0
UPI0000F0578E	ADJ61395.1	LLNZ_12550	septation ring formation regulator EzrA	0	0	0	0	0	0	0	0	0.101956	0
UPI0000E56B65	ADJ59554.1	LLNZ_02785	alpha-phosphoglucomutase	0	0	0	0	0	0	0	0	0.101323	0
UPI0000F05625	ADJ60533.1	LLNZ_07945	cell division ATP-binding protein	0	0	0	0	0	0	0	0	0.0999128	0
UPI0000F0551D	ADJ60764.1	LLNZ_09190	acetyl-CoA carboxylase biotin carboxyl carrier protein subunit	0	0	0	0	0	0	0	0	0.0988385	0
UPI0000F0579C	ADJ61025.1	LLNZ_10580	cell division initiation protein	0	0	0	0	0	0	0	0	0.0985207	0
UPI0000F05522	ADJ60771.1	LLNZ_09225	mannose-6-phosphate isomerase	0	0	0	0	0	0	0	0	0.0972696	0
UPI0000E56C9E	ADJ59943.1	LLNZ_04800	putative RNA binding protein	0	0	0	0	0	0	0	0	0.0969618	0
UPI0000F05473	ADJ59742.1	LLNZ_03765	seryl-tRNA synthetase	0	0	0	0	0	0	0	0	0.0965798	0
UPI0000F05403	ADJ60030.1	LLNZ_05305	putative NAD(P)H nitroreductase	0	0	0	0	0	0	0	0	0.096352	0
UPI0000F0582A	ADJ61118.1	LLNZ_11075	methionyl-tRNA formyltransferase	0	0	0	0	0	0	0	0	0.0948605	0
UPI00000BFDAA	ADJ59234.1	LLNZ_01090	dTDP-glucose 4,6-dehydratase	0	0	0	0	0	0	0	0	0.0948379	0
UPI0000F0567B	ADJ60883.1	LLNZ_09815	alanyl-tRNA synthetase	0	0	0	0	0	0	0	0	0.0937001	0
UPI0000F05784	ADJ61383.1	LLNZ_12490	preprotein translocase subunit YajC	0.917052	3.10107	0	0	0	0	1.71415	1.62609	0.0928483	4
UPI0000132C2D	ADJ59905.1	LLNZ_04590	aspartate carbamoyltransferase catalytic subunit	0	0	0	0	0	0	0	0	0.0906019	0
UPI0000F0584F	ADJ61505.1	LLNZ_13120	hypothetical protein	0	0	0	0	0	0	0	0	0.0901174	0
UPI0000F054E5	ADJ60749.1	LLNZ_09115	exodeoxyribonuclease A	0	0	0	0	0	0	0	0	0.0895904	0
UPI0000F05644	ADJ59889.1	LLNZ_04510	metallo-beta-lactamase superfamily protein	0	0	0	0	0	0	0	0	0.0895904	0
UPI0000F05797	ADJ61020.1	LLNZ_10555	hypothetical protein	0	0	0	0	0	0	0	0	0.0895904	0
UPI0000F05609	ADJ59880.1	LLNZ_04465	transketolase	0	0	0	0	0	0	0	0	0.08925	0
UPI0000F05831	ADJ61123.1	LLNZ_11110	DNA-directed RNA polymerase subunit omega	0	0	0	0	0	0	0	0	0.0872932	0
UPI0000F05288	ADJ59424.1	LLNZ_02120	phenylalanyl-tRNA synthetase beta chain	0	0	0	0	0	0	0	0	0.0859293	0
UPI000050F1F2	ADJ60772.1	LLNZ_09230	ribosome-binding factor A	0	0	0	0	0	0	0	0	0.0858261	0
UPI0000F055BF	ADJ59848.1	LLNZ_04295	hypothetical protein	0	0	0	0	0	0	0	0	0.0851109	0
UPI000016F8AB	ADJ59546.1	LLNZ_02745	peptide deformylase	0	0	0	0	0	0	0	0	0.0847075	0
UPI0000F055DD	ADJ60503.1	LLNZ_07795	glucosamine--fructose-6-phosphate aminotransferase	0	0	0	0	0	0	0	0	0.0844075	0
UPI0000F0527D	ADJ59104.1	LLNZ_00420	ABC transporter ATP-binding protein	0	0	0	0	0	0	0	0	0.0843301	0
UPI0000F05852	ADJ61138.1	LLNZ_11200	threonyl-tRNA synthetase	0	0	0	0	0	0	0	0	0.0830029	0
UPI0000F0521B	ADJ59408.1	LLNZ_02030	lysyl-tRNA synthetase	0	0	0	0	0	0	0	0	0.0826989	0
UPI0000F05312	ADJ59507.1	LLNZ_02545	hypothetical protein	0	0	0	0	0	0	0	0	0.0826617	0
UPI0000F056B9	ADJ59565.1	LLNZ_02840	hypothetical protein	0	0	0	0	0	0	0	0	0.0814892	0
UPI0000F052C0	ADJ59147.1	LLNZ_00635	phospho-2-dehydro-3-deoxyheptonate aldolase	0	0	0	0	0	0	0	0	0.0814104	0
UPI000050F600	ADJ60065.1	LLNZ_05490	deoxyribose-phosphate aldolase	0	0	0	0	0	0	0	0	0.0812422	0
UPI0000F05511	ADJ60453.1	LLNZ_07545	AldC protein	0	0	0	0	0	0	0	0	0.0808746	0
UPI0000F05740	ADJ59601.1	LLNZ_03040	hypothetical protein	0	0	0	0	0	0	0	0	0.0805103	0
UPI0000F05225	ADJ59419.1	LLNZ_02095	tyrosyl-tRNA synthetase	0	0	0	0	0	0	0	0	0.0792202	0
UPI0000F0551A	ADJ60762.1	LLNZ_09180	acetyl-CoA carboxylase biotin carboxylase subunit	0	0	0	0	0	0	0	0	0.0785639	0
UPI0000F05461	ADJ60711.1	LLNZ_08915	galactose-1-phosphate uridylyltransferase	0	0	0	0	0	0	0	0	0.0782629	0
UPI000050F440	ADJ59151.1	LLNZ_00655	hypothetical protein	0	0	0	0	0	0	0	0	0.0773736	0
UPI0000F051E1	ADJ59321.1	LLNZ_01585	putative Zn-dependent hydrolase	0	0	0	0	0	0	0	0	0.0773736	0
UPI0000F05793	ADJ61015.1	LLNZ_10530	polynucleotide phosphorylase/polyadenylase	0	0	0	0	0	0	0	0	0.0766665	0
UPI0000F052FF	ADJ59199.1	LLNZ_00915	aspartyl/glutamyl-tRNA amidotransferase subunit C	0	0	0	0	0	0	0	0	0.0758414	0
UPI0000F0534A	ADJ59266.1	LLNZ_01250	hypothetical protein	0	0	0	0	0	0	0	0	0.0750979	0
UPI0000F0574D	ADJ59614.1	LLNZ_03115	adenine phosphoribosyltransferase	0	0	0	0	0	0	0	0	0.0750979	0
UPI000050F590	ADJ60993.1	LLNZ_10400	hypothetical protein	0	0	0	0	0	0	0	0	0.0743688	0
UPI0000F05646	ADJ59891.1	LLNZ_04520	signal recognition particle protein	0	0	0	0	0	0	0	0	0.0739381	0
UPI0000F058B0	ADJ61240.1	LLNZ_11735	copper homeostasis protein cutC	0	0	0	0	0	0	0	0	0.0736537	0
UPI0000000F22	ADJ59973.1	LLNZ_04950	thymidylate synthase	0	0	0	0	0	0	0	0	0.0732137	0
UPI00000BE4C9	ADJ60925.1	LLNZ_10035	F0F1 ATP synthase subunit delta	0	0	0	0	0	0	0	0	0.0729522	0
UPI0000F05329	ADJ59226.1	LLNZ_01050	methionine sulfoxide reductase B	0	0	0	0	0	0	0	0	0.0719247	0
UPI00000C67DE	ADJ59348.1	LLNZ_01720	hypothetical protein	0	0	0	0	0	0	0	0	0.0709258	0
UPI0000F0577A	ADJ61003.1	LLNZ_10470	translation initiation factor IF-3	0	0	0	0	0	0	0	0	0.0709258	0
UPI0000F058F8	ADJ61304.1	LLNZ_12075	putative acetyltransferase	0	0	0	0	0	0	0	0	0.069763	0
UPI0000F058CB	ADJ61283.1	LLNZ_11960	UDP-N-acetylmuramate--L-alanine ligase	0	0	0	0	0	0	0	0	0.0691646	0
UPI00000D44E6	ADJ61389.1	LLNZ_12520	hypothetical protein	0	0	0	0	0	0	0	0	0.0690088	0
UPI0000237B34	ADJ60673.1	LLNZ_08695	arginine transcriptional regulator	0	0	0	0	0	0	0	0	0.0690088	0
UPI0000F056DA	ADJ60268.1	LLNZ_06560	tRNA (uracil-5-)-methyltransferase Gid	0	0	0	0	0	0	0	0	0.0683927	0
UPI00000BFDAB	ADJ59235.1	LLNZ_01095	dTDP-4-dehydrorhamnose reductase	0	0	0	0	0	0	0	0	0.0683165	0
UPI0000F05686	ADJ59924.1	LLNZ_04685	UDP-N-acetylmuramoyl-L-alanyl-D-glutamate synthetase	0	0	0	0	0	0	0	0	0.0682404	0
UPI0000F051CC	ADJ59292.1	LLNZ_01420	Gfo/Idh/MocA family oxidoreductase	0	0	0	0	0	0	0	0	0.0677875	0
UPI0000F056F6	ADJ59575.1	LLNZ_02890	serine hydroxymethyltransferase	0	0	0	0	0	0	0	0	0.0676786	0
UPI0000F05624	ADJ60532.1	LLNZ_07940	cell division protein	0	0	0	0	0	0	0	0	0.0656804	0
UPI0000132DA7	ADJ61256.1	LLNZ_11815	uridylate kinase	0	0	0	0	0	0	0	0	0.0643696	0
UPI000054C6A3	ADJ60918.1	LLNZ_10000	glutamine ABC transporter permease and substrate binding protein	0.282565	0.318504	0	0	0	0	0.792253	0	0.0643696	3
UPI0001DBA84B	ADJ60194.1	LLNZ_06145	ribosomal large subunit pseudouridine synthase B	0	0	0	0	0	0	0	0	0.0641003	0
UPI0000F051EB	ADJ59336.1	LLNZ_01660	thiol peroxidase	0	0	0	0	0	0	0	0	0.0638332	0
UPI0000F0554B	ADJ60464.1	LLNZ_07600	hypothetical protein	0	0	0	0	0	0	0	0	0.0638332	0
UPI0000F053CC	ADJ60349.1	LLNZ_06995	putative tellurite resistance protein	0	0	0	0	0	0	0	0	0.0629588	0
UPI0000E56ACC	ADJ59027.1	LLNZ_00035	GTP-dependent nucleic acid-binding protein EngD	0	0	0	0	0	0	0	0	0.0619406	0
UPI0000F054FD	ADJ60120.1	LLNZ_05765	XpaC-like protein	0	0	0	0	0	0	0	0	0.0613781	0
UPI0000F054CE	ADJ60431.1	LLNZ_07425	fumarate reductase flavoprotein subunit	0.401895	0.339759	0	0	0	0	0	0	0.0610357	2
UPI0000F0566B	ADJ60859.1	LLNZ_09695	dimethyladenosine transferase	0	0	0	0	0	0	0	0	0.0607935	0
UPI0000F0526B	ADJ59378.1	LLNZ_01870	alkyl hydroperoxide reductase subunit F	0	0	0	0	0	0	0	0	0.0603148	0
UPI0000F05642	ADJ59887.1	LLNZ_04500	dihydrodipicolinate synthase	0	0	0	0	0	0	0	0	0.0601794	0
UPI0000F05623	ADJ60530.1	LLNZ_07930	ribonucleotide-diphosphate reductase subunit alpha	0	0	0	0	0	0	0	0.123871	0.0601199	1
UPI0000F058F4	ADJ60951.1	LLNZ_10190	ATP-dependent transporter	0	0	0	0	0	0	0	0	0.0598436	0
UPI00000C01D0	ADJ60501.1	LLNZ_07785	redox-sensing transcriptional repressor Rex	0	0	0	0	0	0	0	0	0.0591048	0
UPI0000F0526E	ADJ59381.1	LLNZ_01885	D-alanyl-alanine synthetase A	0	0	0	0	0	0	0	0	0.058529	0
UPI0000F058B4	ADJ61244.1	LLNZ_11755	hypothetical protein	0	0	0	0	0	0	0	0	0.0580302	0
UPI000050ED99	ADJ61476.1	LLNZ_12975	transcriptional regulator	0	0	0	0	0	0	0	0	0.0572495	0
UPI0000F058A9	ADJ61228.1	LLNZ_11675	hypothetical protein	0	0	0	0	0	0	0	0	0.0567406	0
UPI00000B33DE	ADJ59920.1	LLNZ_04665	two-component system regulator llrA	0	0	0	0	0	0	0	0	0.0555071	0
UPI000050F1CE	ADJ60857.1	LLNZ_09685	elongation factor P	0	0	0	0	0	0	0	0	0.0552071	0
UPI0000F05339	ADJ59249.1	LLNZ_01165	UDP-galactopyranose mutase	0	0	0	0	0	0	0	0	0.0543261	0
UPI0000F05203	ADJ59532.1	LLNZ_02670	UDP-N-acetylglucosamine 1-carboxyvinyltransferase	0	0.133458	0	0	0	0	0	0	0.0539435	1
UPI0000132D11	ADJ60112.1	LLNZ_05725	orotidine 5'-phosphate decarboxylase	0	0	0	0	0	0	0	0	0.0538677	0
UPI0000F05834	ADJ61126.1	LLNZ_11125	putative 6-phosphogluconolactonase	0	0	0	0	0	0	0	0	0.0538677	0
UPI0000F058B8	ADJ61253.1	LLNZ_11800	S1 RNA-binding domain-containing protein	0	0	0	0	0	0	0	0	0.0537543	0
UPI0000E56D2A	ADJ61176.1	LLNZ_11400	tRNA-dihydrouridine synthase B	0	0	0	0	0	0	0	0	0.0535128	0
UPI0000F053CA	ADJ60347.1	LLNZ_06985	putative tellurium resistance protein	0	0	0	0	0	0	0	0	0.0534728	0
UPI0000E56CC3	ADJ59801.1	LLNZ_04060	adenylosuccinate lyase	0	0	0	0	0	0	0	0	0.0533177	0
UPI0000F056C2	ADJ59939.1	LLNZ_04780	hydroxymethylglutaryl-CoA synthase	0	0	0	0	0	0	0	0	0.0531943	0
UPI0000F052BF	ADJ59146.1	LLNZ_00630	preprotein translocase subunit SecA	0	0	0	0	0	0	0	0	0.0531328	0
UPI0001DBA7EE	ADJ59345.1	LLNZ_01705	ABC-type multidrug transport system, ATPase and permease component	0	0	0	0	0	0	0.162829	0	0.0529187	1
UPI0000F05278	ADJ59099.1	LLNZ_00395	osmotically inducible protein C	0	0	0	0	0	0	0	0	0.0528275	0
UPI0000F052EC	ADJ59192.1	LLNZ_00880	hypothetical protein	0	0	0	0	0	0	0	0	0.0528275	0
UPI000016F89A	ADJ61039.1	LLNZ_10650	aminopeptidase C	0	0	0	0	0	0	0	0	0.0527063	0
UPI000050F1F4	ADJ60770.1	LLNZ_09220	MarR family transcriptional regulator	0	0	0	0	0	0	0	0	0.0524656	0
UPI00000BE2CA	ADJ61028.1	LLNZ_10595	Ycf50-like protein	0	0	0	0	0	0	0	0	0.0521087	0
UPI0000F05548	ADJ60460.1	LLNZ_07580	nicotinate phosphoribosyltransferase	0	0	0	0	0	0	0	0	0.0521087	0
UPI0000F05700	ADJ59586.1	LLNZ_02945	flavodoxin	0	0	0	0	0	0	0	0	0.0521087	0
UPI00000AF103	ADJ59646.1	LLNZ_03275	pyruvate carboxylase	0	0	0	0	0	0	0	0	0.0516504	0
UPI000050EFE4	ADJ61284.1	LLNZ_11965	hypothetical protein	0	0	0	0	0	0	0	0	0.0513232	0
UPI0000F055F2	ADJ60825.1	LLNZ_09495	metal-dependent hydrolase	0	0	0	0	0	0	0	0	0.0510665	0
UPI0000F0560F	ADJ60188.1	LLNZ_06115	hypothetical protein	0	0	0	0	0	0	0	0	0.0508125	0
UPI0000F0532A	ADJ59227.1	LLNZ_01055	dihydroxyacetone kinase-like kinase	0	0	0	0	0	0	0	0.161435	0.0506978	1
UPI0000F052D9	ADJ59170.1	LLNZ_00760	hypothetical protein	0	0	0	0	0	0	0	0	0.0503946	0
UPI0000F058B2	ADJ61242.1	LLNZ_11745	ABC-type transporter ATP-binding protein	0	0	0	0	0	0	0	0	0.0498697	0
UPI00000BE1B3	ADJ61280.1	LLNZ_11945	arginine deiminase	0	0	0	0	0	0	0	0	0.049821	0
UPI0000F0548C	ADJ60406.1	LLNZ_07290	putative N-acetylglucosamine catabolic protein	0	0	0	0	0	0	0	0	0.0496756	0
UPI00000BEDB7	ADJ60054.1	LLNZ_05425	glycine betaine-binding periplasmic protein precursor	0	0	0	0	0	0	0.329068	0	0.0490168	1
UPI0000F052CC	ADJ59388.1	LLNZ_01930	peptide chain release factor 3	0	0	0	0	0	0	0	0	0.0488208	0
UPI00000D44BE	ADJ61139.1	LLNZ_11205	hypothetical protein	0	0	0	0	0	0	0	0	0.0486348	0
UPI0000F051F8	ADJ59354.1	LLNZ_01750	hypothetical protein	0	0	0	0	0	0	0	0	0.0484809	0
UPI0000132D65	ADJ59481.1	LLNZ_02415	CTP synthetase	0	0	0	0	0	0	0	0	0.0477257	0
UPI0000F0536B	ADJ60633.1	LLNZ_08475	putative hydrolase	0	0	0	0	0	0	0	0	0.0476367	0
UPI0000F05884	ADJ61181.1	LLNZ_11425	aspartyl-tRNA synthetase	0	0	0	0	0	0	0	0	0.0476044	0
UPI0000132B6D	ADJ61517.1	LLNZ_13185	pur operon repressor	0	0	0	0	0	0	0	0	0.0471094	0
UPI00000C6ADF	ADJ60872.1	LLNZ_09760	Phosphate transport system regulator	0	0	0	0	0	0	0	0	0.0470659	0
UPI0000F05372	ADJ59616.1	LLNZ_03125	putative aminodeoxychorismate lyase	0	0	0	0	0	0	0	0	0.04685	0
UPI0000F0579A	ADJ61024.1	LLNZ_10575	isoleucyl-tRNA synthetase	0	0	0	0	0	0	0	0	0.0465736	0
UPI000050F463	ADJ60480.1	LLNZ_07680	hypothetical protein	0	0	0	0	0	0	0	0	0.0460059	0
UPI0000F05273	ADJ59094.1	LLNZ_00370	lipoate-protein ligase	0	0	0	0	0	0	0	0	0.0460059	0
UPI0000F054FE	ADJ60121.1	LLNZ_05770	toxic anion resistance protein	0	0	0	0	0	0	0	0	0.0455951	0
UPI0000F05702	ADJ59588.1	LLNZ_02965	methionine aminopeptidase	0	0	0	0	0	0	0	0	0.0449529	0
UPI0000F056C0	ADJ59936.1	LLNZ_04765	S-adenosylmethionine:tRNA ribosyltransferase-isomerase	0	0	0	0	0	0	0	0	0.0442774	0
UPI00000AFAA4	ADJ60923.1	LLNZ_10025	F0F1 ATP synthase subunit gamma	0	0	0	0	0	0	0	0	0.0441752	0
UPI000050F2D2	ADJ59455.1	LLNZ_02275	cellobiose-specific PTS system IIA component	0	0	0	0	0	0	0	0	0.0440229	0
UPI0000E56CF6	ADJ60955.1	LLNZ_10210	putative MecA-like protein	0	0	0	0	0	0	0	0	0.0438339	0
UPI0000F05374	ADJ59624.1	LLNZ_03165	ATP-dependent Clp protease ATP-binding subunit	0	0	0	0	0	0	0	0	0.0438071	0
UPI0000F05334	ADJ59244.1	LLNZ_01140	hypothetical protein	0	0	0	0	0	0	0	0	0.0436466	0
UPI000050F588	ADJ59938.1	LLNZ_04775	glucosamine-6-phosphate deaminase	0	0	0	0	0	0	0	0	0.0434609	0
UPI0000F05391	ADJ60325.1	LLNZ_06875	UDP-N-acetylenolpyruvoylglucosamine reductase	0	0	0	0	0	0	0	0	0.0426978	0
UPI0000F055A5	ADJ60496.1	LLNZ_07760	dihydroorotase	0	0	0	0	0	0	0	0	0.0422536	0
UPI0000F05872	ADJ61162.1	LLNZ_11330	phenylalanyl-tRNA synthetase subunit beta	0	0	0	0	0	0	0	0	0.0416477	0
UPI0000F053CF	ADJ60352.1	LLNZ_07010	hypothetical protein	0	0	0	0	0	0	0	0	0.0416303	0
UPI0000F05886	ADJ61183.1	LLNZ_11435	histidyl-tRNA synthetase	0	0	0	0	0	0	0	0	0.0415658	0
UPI0000F05419	ADJ60884.1	LLNZ_09820	foldase protein prsA precursor	0	0	0	0	0	0	0	0	0.0414501	0
UPI0000F05675	ADJ60873.1	LLNZ_09765	phosphate transporter ATP-binding protein	0	0	0	0	0	0	0	0	0.0403688	0
UPI0000E56CD7	ADJ59745.1	LLNZ_03780	hypothetical protein	0	0	0	0	0	0	0	0	0.0402099	0
UPI0000F056A1	ADJ60570.1	LLNZ_08140	hypothetical protein	0	0	0	0	0	0	0	0	0.0401647	0
UPI0001DBA7AE	ADJ60440.1	LLNZ_07480	DNA gyrase subunit A	0	0	0	0	0	0	0	0	0.0400401	0
UPI0000F05245	ADJ59465.1	LLNZ_02335	phosphoglucosamine mutase	0	0	0	0	0	0	0	0	0.0395427	0
UPI0000F058D0	ADJ60911.1	LLNZ_09965	chorismate synthase	0	0	0	0	0	0	0	0	0.0394844	0
UPI0000F056CA	ADJ59948.1	LLNZ_04825	hypothetical protein	0	0	0	0	0	0	0	0	0.039282	0
UPI0000F057C0	ADJ61046.1	LLNZ_10685	pyrroline-5-carboxylate reductase	0	0	0	0	0	0	0	0	0.0388339	0
UPI0000F05277	ADJ59098.1	LLNZ_00390	tryptophanyl-tRNA synthetase II	0	0	0	0	0	0	0	0	0.0374388	0
UPI0000E56D3A	ADJ61251.1	LLNZ_11790	hypothetical protein	0	0	0	0	0	0	0	0	0.0370047	0
UPI0000F05913	ADJ60966.1	LLNZ_10265	UDP-N-acetylmuramoylalanyl-D-glutamate--2,6-diaminopimelate ligase	0	0	0	0	0	0	0	0	0.0370047	0
UPI0000F05300	ADJ59200.1	LLNZ_00920	aspartyl/glutamyl-tRNA amidotransferase subunit A	0	0	0	0	0	0	0	0	0.0367763	0
UPI000050F034	ADJ60021.1	LLNZ_05240	MarR family transcriptional regulator	0	0	0	0	0	0	0	0	0.0367385	0
UPI0000F05677	ADJ60877.1	LLNZ_09785	phosphate transport substrate binding protein pstE	0.356451	0	0	0	0	0	0	0	0.0360894	1
UPI0000E56C79	ADJ60085.1	LLNZ_05590	universal stress protein A2	0	0	0	0	0	0	0	0	0.0359624	0
UPI0001DBA791	ADJ59140.1	LLNZ_00600	1-acyl-sn-glycerol-3-phosphate acyltransferase	0	0	0	0	0	0	0	0	0.0359624	0
UPI0000126F43	ADJ59906.1	LLNZ_04595	carbamoyl phosphate synthase small subunit	0	0	0	0	0	0	0	0	0.0357609	0
UPI0000F0581E	ADJ61465.1	LLNZ_12910	glucose-6-phosphate 1-dehydrogenase	0	0	0	0	0	0	0	0	0.0355334	0
UPI0000F05519	ADJ60761.1	LLNZ_09175	acetyl-CoA carboxylase subunit beta	0	0	0	0	0	0	0	0	0.0354629	0
UPI0000F0563F	ADJ59883.1	LLNZ_04480	aspartate-semialdehyde dehydrogenase	0	0	0	0	0	0	0	0	0.0353646	0
UPI0000F05859	ADJ61152.1	LLNZ_11280	galactose mutarotase related enzyme	0	0	0	0	0	0	0	0	0.0353402	0
UPI0000F0547A	ADJ59751.1	LLNZ_03810	cytidylate kinase	0	0	0	0	0	0	0	0	0.0348181	0
UPI000012DE20	ADJ60327.1	LLNZ_06885	homoserine kinase	0	0	0	0	0	0	0	0	0.0345044	0
UPI0000F0549D	ADJ60719.1	LLNZ_08955	NADH dehydrogenase	0.151238	0.255711	0	0	0	0	0.565386	0	0.0344527	3
UPI0000F0561E	ADJ60523.1	LLNZ_07895	ElaA protein	0	0	0	0	0	0	0	0	0.0342729	0
UPI000050F26F	ADJ59767.1	LLNZ_03890	DNA-binding response regulator	0	0	0	0	0	0	0	0	0.0340444	0
UPI0000F057BD	ADJ61042.1	LLNZ_10665	5'-methylthioadenosine/S-adenosylhomocysteine nucleosidase	0	0	0	0	0	0	0	0	0.0338937	0
UPI0000F0583D	ADJ61484.1	LLNZ_13015	tRNA modification GTPase TrmE	0	0	0	0	0	0	0	0	0.0336703	0
UPI0000237B31	ADJ61282.1	LLNZ_11955	Arginine operon repressor	0	0	0	0	0	0	0	0	0.0335964	0
UPI0000F057BF	ADJ61045.1	LLNZ_10680	bifunctional N-acetylglucosamine-1-phosphate uridyltransferase/glucosamine-1-phosphate acetyltransferase	0	0	0	0	0	0	0	0	0.0334497	0
UPI0000F05224	ADJ59418.1	LLNZ_02090	hypothetical protein	0	0	0	0	0	0	0	0	0.032735	0
UPI0000F0585A	ADJ61153.1	LLNZ_11285	putative CMP-binding factor	0	0	0	0	0	0	0	0	0.0325265	0
UPI00000B69DF	ADJ60994.1	LLNZ_10405	aspartate aminotransferase	0	0	0	0	0	0	0	0	0.0324851	0
UPI0000F054E3	ADJ60746.1	LLNZ_09100	hypothetical protein	0	0	0	0	0	0	0	0	0.0323206	0
UPI0000F051E2	ADJ59324.1	LLNZ_01600	putative O-sialoglycoprotein endopeptidase	0	0	0	0	0	0	0	0	0.0317842	0
UPI0000F05444	ADJ60381.1	LLNZ_07165	hypothetical protein	0	0	0	0	0	0	0	0	0.0315226	0
UPI0000F05333	ADJ59243.1	LLNZ_01135	putative glycosyl transferase	0	0	0	0	0	0	0	0	0.0312652	0
UPI0000F05657	ADJ60214.1	LLNZ_06280	D-alanine--poly(phosphoribitol) ligase subunit 1	0	0	0	0	0	0	0	0	0.0307013	0
UPI0000126543	ADJ60926.1	LLNZ_10040	F0F1 ATP synthase subunit B	0	0	0	0	0	0	0	0	0.0303968	0
UPI0000F056D3	ADJ60254.1	LLNZ_06490	hypothetical protein	0	0	0	0	0	0	0	0	0.0296899	0
UPI000050F28F	ADJ60571.1	LLNZ_08145	hypothetical protein	0	0	0	0	0	0	0	0	0.0293486	0
UPI0000F053E2	ADJ60687.1	LLNZ_08775	glutathione reductase	0	0	0	0	0	0	0	0	0.0293486	0
UPI0000F0578B	ADJ61392.1	LLNZ_12535	DNA polymerase I	0	0	0	0	0	0	0	0	0.0291143	0
UPI0000F053A9	ADJ59651.1	LLNZ_03300	hypothetical protein	0	0	0	0	0	0	0	0	0.0290151	0
UPI0000F05518	ADJ60760.1	LLNZ_09170	acetyl-CoA carboxylase carboxyl transferase subunit alpha	0	0	0	0	0	0	0	0	0.0290151	0
UPI0000F05833	ADJ61125.1	LLNZ_11120	phosphodiesterase	0	0	0	0	0	0	0	0	0.0288512	0
UPI00001315BE	ADJ59421.1	LLNZ_02105	glutamyl aminopeptidase	0	0	0	0	0	0	0	0	0.0287699	0
UPI000050EDBE	ADJ59034.1	LLNZ_00070	putative RNA binding protein	0	0	0	0	0	0	0	0	0.0286891	0
UPI0000F051DC	ADJ59316.1	LLNZ_01560	transcription accessory protein TEX	0	0	0	0	0	0	0	0	0.0286488	0
UPI0000F054A7	ADJ60730.1	LLNZ_09020	putative hydrolase	0	0	0	0	0	0	0	0	0.0284758	0
UPI0000F058FD	ADJ61309.1	LLNZ_12100	hypothetical protein	0	0	0	0	0	0	0	0	0.0282917	0
UPI0000F0559A	ADJ60485.1	LLNZ_07705	putative hydrolase	0	0	0	0	0	0	0	0	0.0282656	0
UPI0000F05217	ADJ59404.1	LLNZ_02010	peptidyl-prolyl cis-trans isomerase, cyclophilin-type	0	0	0	0	0	0	0	0	0.0276534	0
UPI00000BDBDC	ADJ59595.1	LLNZ_03000	hypothetical protein	0	0	0	0	0	0	0	0	0.0274551	0
UPI000050F279	ADJ60617.1	LLNZ_08395	DNA gyrase subunit B	0	0	0	0	0	0	0	0	0.0274551	0
UPI0000F056D1	ADJ60252.1	LLNZ_06480	hypothetical protein	0	0	0	0	0	0	0	0	0.0274551	0
UPI0000F0581F	ADJ61467.1	LLNZ_12920	chaperone protein DnaJ	0	0	0	0	0	0	0	0	0.026948	0
UPI0001DBA7D6	ADJ59940.1	LLNZ_04785	acetyl-CoA acetyltransferase	0	0	0	0	0	0	0	0	0.026948	0
UPI000050EFC2	ADJ59953.1	LLNZ_04850	dipeptidase	0	0	0	0	0	0	0	0	0.0269338	0
UPI0000F052EA	ADJ59190.1	LLNZ_00860	queuine tRNA-ribosyltransferase	0	0	0	0	0	0	0	0	0.0267364	0
UPI0000F05242	ADJ59464.1	LLNZ_02320	hypothetical protein	0	0	0	0	0	0	0	0	0.0262328	0
UPI0000F057F4	ADJ61460.1	LLNZ_12885	putative 3-hydroxyisobutyrate dehydrogenase	0	0	0	0	0	0	0	0	0.0261433	0
UPI00000B96AB	ADJ59086.1	LLNZ_00330	aromatic amino acid aminotransferase	0	0	0	0	0	0	0	0	0.026121	0
UPI0000F05661	ADJ60544.1	LLNZ_08000	hypothetical protein	0	0	0	0	0	0	0	0	0.025966	0
UPI0000F058BC	ADJ61258.1	LLNZ_11825	acetate kinase	0	0	0	0	0	0	0	0	0.0258565	0
UPI0000F0591D	ADJ61355.1	LLNZ_12330	threonine synthase	0	0	0	0	0	0	0	0	0.0257392	0
UPI0000F055E2	ADJ60511.1	LLNZ_07835	ribosomal large subunit pseudouridine synthase D	0	0	0	0	0	0	0	0	0.0254484	0
UPI0000F052FC	ADJ59197.1	LLNZ_00905	aminotransferase AlaT	0	0	0	0	0	0	0	0	0.0252805	0
UPI0000F05510	ADJ60452.1	LLNZ_07540	GTP-binding protein LepA	0	0	0	0	0	0	0	0	0.0252388	0
UPI0000F051D6	ADJ59309.1	LLNZ_01525	hypothetical protein	0	0	0	0	0	0	0	0	0.0251559	0
UPI0000F05324	ADJ59219.1	LLNZ_01015	putative NADH dehydrogenase	0	0	0	0	0	0	0	0	0.0251559	0
UPI0000F054A2	ADJ60725.1	LLNZ_08995	leucyl-tRNA synthetase	0	0	0	0	0	0	0	0	0.0246401	0
UPI0000F05821	ADJ61470.1	LLNZ_12945	asparagine synthase	0	0	0	0	0	0	0	0	0.0245119	0
UPI0000F05910	ADJ60963.1	LLNZ_10250	putative neutral endopeptidase O2	0	0	0	0	0	0	0	0	0.0244338	0
UPI00000BE587	ADJ61276.1	LLNZ_11925	carbamate kinase	0	0	0	0	0	0	0	0	0.0243948	0
UPI0000F0571D	ADJ60282.1	LLNZ_06650	hypothetical protein	0	0	0	0	0	0	0	0	0.0240125	0
UPI0000F057C6	ADJ61422.1	LLNZ_12695	valyl-tRNA synthetase	0	0	0	0	0	0	0	0	0.0232121	0
UPI0000F0527B	ADJ59102.1	LLNZ_00410	putative glycerol-3-phosphate acyltransferase PlsX	0	0	0	0	0	0	0	0	0.0231419	0
UPI00000B3493	ADJ59425.1	LLNZ_02125	NADH oxidase	0	0	0	0	0	0	0	0	0.0228998	0
UPI0000F05780	ADJ61011.1	LLNZ_10510	cysteinyl-tRNA synthetase	0	0	0	0	0	0	0	0	0.0227976	0
UPI000016F8AA	ADJ59545.1	LLNZ_02740	glyceraldehyde 3-phosphate dehydrogenase	0	0	0	0	0	0	0	0	0.0227299	0
UPI0000F054A5	ADJ60728.1	LLNZ_09010	signal recognition particle-docking protein	0	0	0	0	0	0	0	0	0.0222512	0
UPI0000F053B1	ADJ60000.1	LLNZ_05125	hydrolase, haloacid dehalogenase-like family protein	0	0	0	0	0	0	0	0	0.0222028	0
UPI0000F05873	ADJ61163.1	LLNZ_11335	phenylalanyl-tRNA synthetase subunit alpha	0	0	0	0	0	0	0	0	0.0222028	0
UPI0000F051FF	ADJ59526.1	LLNZ_02640	penicillin-binding protein 1a	0.873383	0.246117	0	0	0	0	0	0	0.0221067	2
UPI000012CB9B	ADJ60565.1	LLNZ_08115	heat-inducible transcription repressor	0	0	0	0	0	0	0	0	0.0220749	0
UPI0000F05360	ADJ60311.1	LLNZ_06805	N-acetylmannosamine-6-phosphate 2-epimerase	0	0	0	0	0	0	0	0	0.0218233	0
UPI00000C6B0D	ADJ60946.1	LLNZ_10165	Cysteine desulfurase activator complex, subunit SufB	0	0	0	0	0	0	0	0	0.0217304	0
UPI0000F058E0	ADJ61297.1	LLNZ_12030	hypothetical protein	0	0	0	0	0	0	0	0	0.0216384	0
UPI000050F413	ADJ59925.1	LLNZ_04690	undecaprenyldiphospho-muramoylpentapeptide beta-N- acetylglucosaminyltransferase	0	0	0	0	0	0	0	0	0.0214565	0
UPI0000130D52	ADJ59718.1	LLNZ_03645	oligopeptide-binding protein oppA precursor	0	0.094755	0	0	0	0	0.15713	0	0.0212777	2
UPI0000F05891	ADJ61193.1	LLNZ_11485	hypothetical protein	0	0	0	0	0	0	0	0	0.0212777	0
UPI000050F11F	ADJ61353.1	LLNZ_12320	large-conductance mechanosensitive channel	0	0	0	0	0	0	0.779158	0	0.0211019	1
UPI0000F053C7	ADJ60356.1	LLNZ_07030	hypothetical protein	0	0	0	0	0	0	0	0	0.0211019	0
UPI0000F057B4	ADJ61033.1	LLNZ_10620	tRNA/rRNA methyltransferase	0	0	0	0	0	0	0	0	0.0211019	0
UPI0000F05626	ADJ60534.1	LLNZ_07950	peptide chain release factor 2	0	0	0	0	0	0	0	0	0.0209863	0
UPI0000F054D4	ADJ60438.1	LLNZ_07470	sortase	0	0	0	0	0	0	0	0	0.0204266	0
UPI0000F056A7	ADJ60579.1	LLNZ_08185	phosphate ABC transporter ATP-binding protein	0	0	0	0	0	0	0	0	0.0204266	0
UPI000012EF66	ADJ60759.1	LLNZ_09165	cystathionine gamma-synthase/cystathionine beta-lyase	0	0	0	0	0	0	0	0	0.0201578	0
UPI0000F0531D	ADJ59520.1	LLNZ_02610	pyridoxal-phosphate dependent aminotransferase	0	0	0	0	0	0	0	0	0.0201049	0
UPI000011248E	ADJ61296.1	LLNZ_12025	x-prolyl-dipeptidyl aminopeptidase	0	0	0	0	0	0	0	0	0.0200786	0
UPI0000F054FF	ADJ60122.1	LLNZ_05775	N-acetylglucosamine-6-phosphate deacetylase	0	0	0	0	0	0	0	0	0.0200523	0
UPI0000E56B5E	ADJ59529.1	LLNZ_02655	hypothetical protein	0	0	0	0	0	0	0	0	0.0199479	0
UPI0000F053FE	ADJ60025.1	LLNZ_05280	ferric uptake regulation protein	0	0	0	0	0	0	0	0	0.0199479	0
UPI00000B53C6	ADJ61049.1	LLNZ_10700	protein phosphatase 2C	0	0	0	0	0	0	0	0	0.0197932	0
UPI000050F1E5	ADJ59126.1	LLNZ_00530	ABC transporter ATP-binding protein	0	0	0	0	0	0	0	0	0.019755	0
UPI0000F0552B	ADJ59797.1	LLNZ_04040	DNA mismatch repair protein MutS	0	0	0	0	0	0	0	0	0.0197422	0
UPI0000F058DC	ADJ61290.1	LLNZ_11995	hypothetical protein	0	0	0	0	0	0	0	0	0.0197168	0
UPI0000F054F7	ADJ59785.1	LLNZ_03980	putative hydrolase	0	0	0	0	0	0	0	0	0.0195657	0
UPI0001DBA7C5	ADJ59255.1	LLNZ_01195	GTP-binding protein YqeH	0	0	0	0	0	0	0	0	0.0191022	0
UPI0000F052D8	ADJ59169.1	LLNZ_00755	preprotein translocase subunit	0	0	0	0	0	0	0	0	0.0189838	0
UPI0000F0532E	ADJ59238.1	LLNZ_01110	capsule polysaccharide export inner-membrane protein RgpC	0	0.211349	0	0	0	0	0	0	0.0189838	1
UPI0001DBA7DF	ADJ60575.1	LLNZ_08165	putative exoribonuclease R	0	0	0	0	0	0	0	0.220284	0.018867	1
UPI000042B9C7	ADJ61386.1	LLNZ_12505	housekeeping protease	0	0	0	0	0	0	0	0	0.0188206	0
UPI0000F0553C	ADJ60139.1	LLNZ_05860	hypothetical protein	0	0	0	0	0	0	0	0	0.0186374	0
UPI0000F0561D	ADJ60522.1	LLNZ_07890	DNA topoisomerase IV subunit A	0	0	0	0	0	0	0	0	0.0185922	0
UPI0001DBA872	ADJ60269.1	LLNZ_06565	DNA topoisomerase I	0	0	0	0	0	0	0	0	0.0185292	0
UPI0000F058F3	ADJ60950.1	LLNZ_10185	hypothetical protein	0	0	0	0	0	0	0	0	0.0183253	0
UPI0000F056CB	ADJ59949.1	LLNZ_04830	DegV family protein	0	0	0	0	0	0	0	0	0.0181731	0
UPI00001264EF	ADJ60921.1	LLNZ_10015	F0F1 ATP synthase subunit epsilon	0	0	0	0	0	0	0	0	0.0181087	0
UPI0000F056A9	ADJ60581.1	LLNZ_08195	amino acid ABC transporter substrate binding protein	0	0	0	0	0.812529	0	0.334319	0	0.0181087	2
UPI0000F057F7	ADJ61463.1	LLNZ_12900	hypothetical protein	0	0	0	0	0	0	0	0	0.0180447	0
UPI000050F60B	ADJ61018.1	LLNZ_10545	universal stress protein E	0	0	0	0	0	0	0	0	0.0178554	0
UPI0000F052DE	ADJ59177.1	LLNZ_00795	Holliday junction resolvase-like protein	0	0	0	0	0	0	0	0	0.0178554	0
UPI00000B3EA0	ADJ59904.1	LLNZ_04585	uracil permease	0	0	0	0	0	0	0	0	0.0178139	0
UPI0000F057EA	ADJ61448.1	LLNZ_12825	hypothetical protein	0	0	0	0	0	0	0	0	0.0171364	0
UPI0001DBA7EB	ADJ59337.1	LLNZ_01665	aminopeptidase N	0	0	0	0	0	0	0	0	0.0170791	0
UPI0000F057A0	ADJ61399.1	LLNZ_12570	bifunctional acetaldehyde-CoA/alcohol dehydrogenase	0	0	0	0	0	0	0	0	0.0169656	0
UPI0000E56B62	ADJ59551.1	LLNZ_02770	(3R)-hydroxymyristoyl-[acyl-carrier-protein] dehydratase 1	0	0	0	0	0	0	0	0	0.0169095	0
UPI0000F05529	ADJ59795.1	LLNZ_04030	thioredoxin reductase	0	0	0	0	0	0	0	0	0.0159086	0
UPI0001DBA7E4	ADJ61208.1	LLNZ_11575	hypothetical protein	0	0	0	0	0	0	0	0	0.0159086	0
UPI0000F057E8	ADJ61446.1	LLNZ_12815	hypothetical protein	0	0	0	0	0	0	0	0	0.0157613	0
UPI00000BBF75	ADJ61198.1	LLNZ_11510	UDP-glucose 4-epimerase	0	0	0	0	0	0	0	0	0.0156646	0
UPI0000F0548A	ADJ60404.1	LLNZ_07280	guanosine 5'-monophosphate oxidoreductase	0	0	0	0	0	0	0	0	0.0155217	0
UPI0000F051F1	ADJ59346.1	LLNZ_01710	multidrug resistance protein D	0	0	0	0	0	0	0	0	0.0153815	0
UPI0000F05527	ADJ59791.1	LLNZ_04010	hypothetical protein	0	0	0	0	0	0	0	0	0.0152665	0
UPI0000F0554C	ADJ60465.1	LLNZ_07605	glycyl-tRNA synthetase subunit beta	0	0	0	0	0	0	0	0	0.0151758	0
UPI0001DBA8A3	ADJ60339.1	LLNZ_06945	putative rRNA methyltransferase	0	0	0	0	0	0	0	0	0.0151084	0
UPI0000F05790	ADJ61398.1	LLNZ_12565	hypothetical protein	0	0	0	0	0	0	0	0	0.0149755	0
UPI0000F057CD	ADJ61430.1	LLNZ_12735	putative RNA methyltransferase	0	0	0	0	0	0	0	0	0.0149317	0
UPI0000F05364	ADJ60625.1	LLNZ_08435	ABC transporter ATP-binding protein	0	0	0	0	0	0	0	0	0.0148449	0
UPI000050EDA4	ADJ61466.1	LLNZ_12915	hypothetical protein	0	0	0	0	0	0	0	0	0.0145904	0
UPI0000F05487	ADJ60091.1	LLNZ_05620	cation-transporting ATPase	0	0	0	0	0	0	0	0	0.0145572	0
UPI0000F05683	ADJ59919.1	LLNZ_04660	hypothetical protein	0	0	0	0	0	0	0	0	0.0145075	0
UPI0000F056F0	ADJ59569.1	LLNZ_02860	peptide chain release factor 1	0	0	0	0	0	0	0	0	0.0143044	0
UPI0000F05875	ADJ61165.1	LLNZ_11345	putative transcriptional repressor of padC	0	0	0	0	0	0	0	0	0.0142644	0
UPI0000F05647	ADJ59892.1	LLNZ_04525	spermidine acetyltransferase	0	0	0	0	0	0	0	0	0.0141852	0
UPI00000B2202	ADJ59625.1	LLNZ_03170	putative sigma 54 modulation protein	0	0	0	0	0	0	0	0	0.0138018	0
UPI0000E56B3A	ADJ59399.1	LLNZ_01985	hypothetical protein	0	0	0	0	0	0	0	0	0.0138018	0
UPI0000E56D09	ADJ61008.1	LLNZ_10495	hypothetical protein	0	0	0	0	0	0	0	0	0.0136542	0
UPI0000F05212	ADJ59032.1	LLNZ_00060	peptidyl-tRNA hydrolase	0	0	0	0	0	0	0	0	0.0135815	0
UPI0000F058CA	ADJ61275.1	LLNZ_11920	transaminase	0	0	0	0	0	0	0	0	0.0135815	0
UPI0000F05526	ADJ59790.1	LLNZ_04005	putative N6-adenine-specific DNA methylase	0	0	0	0	0	0	0	0	0.0132986	0
UPI0000F051C5	ADJ59284.1	LLNZ_01380	putative SAM-dependent methyltransferase	0	0	0	0	0	0	0	0	0.0131276	0
UPI000013175A	ADJ59641.1	LLNZ_03250	formate acetyltransferase	0	0	0	0	0	0	0	0	0.0129775	0
UPI0000F053C5	ADJ60342.1	LLNZ_06960	xanthine phosphoribosyltransferase	0	0	0	0	0	0	0	0	0.0129611	0
UPI0000F057EF	ADJ61454.1	LLNZ_12855	Holliday junction DNA helicase RuvA	0	0	0	0	0	0	0	0	0.0129611	0
UPI0000F053D1	ADJ60354.1	LLNZ_07020	hypothetical protein	0	0	0	0	0	0	0	0	0.0125163	0
UPI0000F05820	ADJ61469.1	LLNZ_12940	hypothetical protein	0	0	0	0	0	0	0	0	0.0125163	0
UPI0000F05832	ADJ61124.1	LLNZ_11115	guanylate kinase	0	0	0	0	0	0	0	0	0.0124553	0
UPI0000F0564C	ADJ59899.1	LLNZ_04560	gamma-glutamyl phosphate reductase	0	0	0	0	0	0	0	0	0.0123349	0
UPI0000F05567	ADJ59809.1	LLNZ_04100	hypothetical protein	0	0	0	0	0	0	0	0	0.0122756	0
UPI0000F054DF	ADJ60743.1	LLNZ_09085	putative NADH-flavin reductase	0	0	0	0	0	0	0	0	0.0121587	0
UPI0000F05506	ADJ60442.1	LLNZ_07490	oxidoreductase	0	0	0	0	0	0	0	0	0.0121011	0
UPI0001DBA860	ADJ61483.1	LLNZ_13010	hypothetical protein	0	0	0	0	0	0	0	0	0.0121011	0
UPI00000BA520	ADJ61050.1	LLNZ_10705	ribosomal RNA small subunit methyltransferase B	0	0	0	0	0	0	0	0	0.012044	0
UPI0000129351	ADJ60328.1	LLNZ_06890	homoserine dehydrogenase	0	0	0	0	0	0	0	0	0.0119314	0
UPI0000125F3F	ADJ60903.1	LLNZ_09915	3-phosphoshikimate 1-carboxyvinyltransferase	0	0	0	0	0	0	0	0	0.0118759	0
UPI000050EF9A	ADJ59230.1	LLNZ_01070	hypothetical protein	0	0	0	0	0	0	0	0	0.011659	0
UPI0000F0534B	ADJ59267.1	LLNZ_01265	uracil-DNA glycosylase	0	0	0	0	0	0	0	0	0.011659	0
UPI00001357DD	ADJ61329.1	LLNZ_12200	preprotein translocase subunit SecY	0	0	0	0	0	0	0	0	0.0116325	0
UPI0000F0526F	ADJ59382.1	LLNZ_01890	UDP-N-acetylmuramoylalanyl-D-glutamyl-2,6- diaminopimelate--D-alanyl-D-alanine ligase	0	0	0	0	0	0	0	0	0.011606	0
UPI0000F058E1	ADJ61299.1	LLNZ_12040	pyridine nucleotide-disulfide oxidoreductase	0	0	0	0	0	0	0	0	0.011606	0
UPI0000E56B4C	ADJ59457.1	LLNZ_02285	cellobiose-specific PTS system IIC component	0.226687	0.383278	0	0	0.514906	0	1.0593	0	0.0114756	4
UPI0000F05400	ADJ60027.1	LLNZ_05290	hypothetical protein	0	0	0	0	0	0	0	0	0.0112979	0
UPI000050F2A0	ADJ59021.1	LLNZ_00005	chromosomal replication initiation protein	0	0	0	0	0	0	0	0	0.0112481	0
UPI0001DBA816	ADJ60062.1	LLNZ_05475	16S RNA G1207 methylase RsmC	0	0	0	0	0	0	0	0	0.0112481	0
UPI0000F0575A	ADJ60983.1	LLNZ_10350	excinuclease ABC subunit A	0	0	0	0	0	0	0	0	0.0108307	0
UPI00001257DE	ADJ60272.1	LLNZ_06580	alpha-acetolactate decarboxylase	0	0	0	0	0	0	0.798967	0	0.0108192	1
UPI0000F05421	ADJ60895.1	LLNZ_09875	hypothetical protein	0	0	0	0	0	0	0	0	0.0107735	0
UPI0000F0569E	ADJ60567.1	LLNZ_08125	D-alanyl-D-alanine carboxypeptidase	0	0	0	0	0	0	0	0	0.0102957	0
UPI0000F051D7	ADJ59310.1	LLNZ_01530	2,3,4,5-tetrahydropyridine-2,6-dicarboxylate N-acetyltransferase	0	0	0	0	0	0	0	0	0.00997394	0
UPI0000F0541F	ADJ60892.1	LLNZ_09860	putative Fe-S oxidoreductase	0	0	0	0	0	0	0	0	0.00997394	0
UPI0000F05792	ADJ61014.1	LLNZ_10525	hypothetical protein	0	0	0	0	0	0	0	0	0.00997394	0
UPI0000F056CC	ADJ59950.1	LLNZ_04835	dihydrodipicolinate reductase	0	0	0	0	0	0	0	0	0.00982049	0
UPI0000F05250	ADJ59477.1	LLNZ_02395	phosphomethylpyrimidine kinase	0	0	0	0	0	0	0	0	0.00974552	0
UPI0000F0531F	ADJ59522.1	LLNZ_02620	peptide binding protein	0	0	0	0	0.417365	0	0.171727	0	0.00930174	2
UPI0000F0536E	ADJ60639.1	LLNZ_08505	hypothetical protein	0	0	0	0	0	0	0	0	0.00921779	0
UPI000050F59A	ADJ60676.1	LLNZ_08710	farnesyl-diphosphate synthase	0	0	0	0	0	0	0	0	0.00895904	0
UPI0000F058D4	ADJ60916.1	LLNZ_09990	shikimate 5-dehydrogenase	0	0	0	0	0	0	0	0	0.00892772	0
UPI0000F058DA	ADJ61288.1	LLNZ_11985	pyruvate oxidase	0	0	0	0	0	0	0	0	0.00888114	0
UPI0000F052B2	ADJ59491.1	LLNZ_02465	hypothetical protein	0	0	0	0	0	0	0	0	0.00880458	0
UPI000050ED9C	ADJ61473.1	LLNZ_12960	rod shape-determining protein MreC	0	0	0	0	0	0	0	0	0.00877432	0
UPI0000F05332	ADJ59242.1	LLNZ_01130	alpha-L-Rha alpha-1,2-L-rhamnosyltransferase RgpF	0	0	0	0	0	0	0	0	0.00868479	0
UPI0001DBA878	ADJ60886.1	LLNZ_09830	oligoendopeptidase F	0	0	0	0	0	0	0	0	0.00849693	0
UPI000012A0EF	ADJ59390.1	LLNZ_01940	GTP-binding protein Era	0	0	0	0	0	0	0	0	0.00842682	0
UPI0000F052DA	ADJ59172.1	LLNZ_00770	aryl-alcohol dehydrogenase	0	0	0	0	0	0	0	0	0.00842682	0
UPI0000F056F5	ADJ59574.1	LLNZ_02885	putative translation factor	0	0	0	0	0	0	0	0	0.00834421	0
UPI0000F055B1	ADJ60804.1	LLNZ_09390	hypothetical protein	0	0	0	0	0	0	0	0	0.00831703	0
UPI0000F05294	ADJ59443.1	LLNZ_02215	mevalonate kinase	0	0	0	0	0	0	0	0	0.00823654	0
UPI0000F05704	ADJ59592.1	LLNZ_02985	HPr kinase/phosphorylase	0	0	0	0	0	0	0	0	0.00823654	0
UPI0000F054C6	ADJ60111.1	LLNZ_05720	dihydroorotate dehydrogenase 1B	0	0	0	0	0	0	0	0	0.00821006	0
UPI0000F05709	ADJ59957.1	LLNZ_04870	ABC transporter ATP-binding protein	0	0	0	0	0	0	0	0.143556	0.00819688	1
UPI0000F05538	ADJ60135.1	LLNZ_05840	2-dehydropantoate 2-reductase	0	0	0	0	0	0	0	0	0.00818374	0
UPI0000F0577E	ADJ61007.1	LLNZ_10490	tRNA uridine 5-carboxymethylaminomethyl modification enzyme GidA	0	0	0	0	0	0	0	0	0.00817065	0
UPI0000F05521	ADJ60769.1	LLNZ_09215	3-oxoacyl-(acyl carrier protein) synthase III	0	0	0	0	0	0	0	0	0.00785639	0
UPI0000E56AFE	ADJ59220.1	LLNZ_01020	prenyl transferase	0	0	0	0	0	0	0	0	0.00783229	0
UPI0000F05336	ADJ59246.1	LLNZ_01150	glycosyl transferase	0	0	0	0	0	0	0	0	0.00773736	0
UPI000016F8B4	ADJ59714.1	LLNZ_03625	oligopeptide transport ATP-binding protein oppD	0	0	0	0	0	0	0	0	0.00755422	0
UPI0000F052F8	ADJ59460.1	LLNZ_02300	NAD-dependent DNA ligase LigA	0	0	0	0	0	0	0	0	0.0074441	0
UPI0000F05338	ADJ59248.1	LLNZ_01160	hypothetical protein	0	0	0	0	0	0	0	0	0.00742246	0
UPI0000F05892	ADJ61194.1	LLNZ_11490	recombination protein F	0	0	0	0	0	0	0	0	0.00711233	0
UPI0000F05323	ADJ59218.1	LLNZ_01010	ribosomal RNA large subunit methyltransferase N	0	0	0	0	0	0	0	0	0.00699542	0
UPI00000B5EB7	ADJ59300.1	LLNZ_01470	anaerobic ribonucleoside triphosphate reductase	0	0	0	0	0	0	0	0	0.00683622	0
UPI0000F0532F	ADJ59239.1	LLNZ_01115	polysaccharide ABC transporter ATP-binding protein	0	0	0	0	0	0	0	0	0.00643156	0
UPI0000F053D0	ADJ60353.1	LLNZ_07015	hypothetical protein	0	0	0	0	0	0	0	0	0.0064154	0
UPI0000F05220	ADJ59414.1	LLNZ_02060	thiamine biosynthesis protein ThiI	0	0	0	0	0	0	0	0	0.00628898	0
UPI0000F05825	ADJ61477.1	LLNZ_12980	putative transport protein	0	0	0	0	0	0	0	0	0.00628898	0
UPI0000F0535A	ADJ60305.1	LLNZ_06775	hypothetical protein	0	0	0	0	0	0	0	0	0.00610844	0
UPI0000F051F2	ADJ59347.1	LLNZ_01715	UDP-N-acetylglucosamine 1-carboxyvinyltransferase	0	0	0	0	0	0	0	0	0.00607935	0
UPI0000F05390	ADJ60324.1	LLNZ_06870	spermidine/putrescine import ATP-binding protein potA	0	0	0	0	0	0	0	0	0.00599373	0
UPI00000C6B81	ADJ61206.1	LLNZ_11565	hypothetical protein	0	0	0	0	0	0	0	0	0.00593797	0
UPI0000F0586E	ADJ61527.1	LLNZ_13235	D-alanyl-D-alanine carboxypeptidase	0	0	0	0	0	0	0	0	0.00588324	0
UPI0000F0589C	ADJ61212.1	LLNZ_11595	putative abortive phage resistance	0	0	0	0	0	0	0	0	0.00580302	0
UPI0000F05788	ADJ61388.1	LLNZ_12515	hypothetical protein	0	0	0	0	0	0	0	0	0.00572495	0
UPI0000F051C3	ADJ59282.1	LLNZ_01360	PepDA protein	0	0	0	0	0	0	0	0	0.00555071	0
UPI000050F0EF	ADJ59999.1	LLNZ_05120	bifunctional phosphoribosylaminoimidazolecarboxamide formyltransferase/IMP cyclohydrolase	0	0	0	0	0.442342	0	0	0.172655	0.0049292	2
UPI0000F053D6	ADJ60672.1	LLNZ_08690	DNA repair protein recN	0	0	0	0	0	0	0	0	0.00460059	0
UPI0000F056AA	ADJ60583.1	LLNZ_08205	formate--tetrahydrofolate ligase	0	0	0	0	0	0	0	0	0.00460059	0
UPI0000F05241	ADJ59463.1	LLNZ_02315	NifJ protein	0	0	0	0	0	0	0	0	0.00417551	0
UPI0000F055DB	ADJ60499.1	LLNZ_07775	putative ABC transporter ATP-binding protein	0	0	0	0	0	0	0	0	0.00402099	0
UPI0000F05621	ADJ60526.1	LLNZ_07910	DNA topoisomerase IV subunit B	0	0	0	0	0	0	0	0	0.00396479	0
UPI0000F055A8	ADJ60796.1	LLNZ_09350	RecJ-like protein	0	0	0	0	0	0	0	0	0.00390417	0
UPI0000F055F6	ADJ60833.1	LLNZ_09535	ABC transporter ATP-binding and permease protein	0	0	0	0	0	0	0	0	0.00384537	0
UPI0000F05355	ADJ60299.1	LLNZ_06745	putative exoribonuclease R	0	0	0	0	0	0	0	0	0.00382808	0

## Sheet: Sheet3
DESCRIPTION: Overview of peptided from recombinant proteins identified in cell lysate or in extracellular vesicles fractions; note that some recombinant proteins share identical subunits
									pNZ8148	pSD-ZIL-flag	pSD-ZIL-flag (#2)	pSD-flagARS019	pNZ-mCh	p-fARS019-mFyn	pSD-mycFyn	pSC-flagARS019	pSD-ZIL-flag (Lysate)
Sequence	Length	Mass	Proteins	Start position	End position	Unique (Groups)	Unique (Proteins)	Score	Spectral count
ELDKYGVSDMYK	12	1446.67	Usp-flag-ARS19-AcmA; Usp-flag-ARS19	49	60	yes	no	79.659								1
NVINIAWWVSIVK	13	1540.88	Usp-flag-ARS19-AcmA; Usp-flag-ARS19	61	73	yes	no	46.819								1
YGVSDMYK	8	961.422	Usp-flag-ARS19-AcmA; Usp-flag-ARS19	53	60	yes	no	89.55						1
EFSGGSTTTITNNNSGTNSSSTTYTVK	27	2755.24	Usp-flag-ZIL-AcmA	97	123	yes	yes	6.0949									1
EIHLLPNLTIEQMAAFIWK	19	2266.22	Usp-flag-ZIL-AcmA	53	71	yes	yes	65.716		1							1
KLNDSQAPK	9	999.535	Usp-flag-ZIL-AcmA	88	96	yes	yes	83.783		1							2
LLDDPSQSSELLSEAK	16	1730.86	Usp-flag-ZIL-AcmA	72	87	yes	yes	212.83		3	1						3
LLDDPSQSSELLSEAKK	17	1858.95	Usp-flag-ZIL-AcmA	72	88	yes	yes	166.48		2							2
LNDSQAPK	8	871.44	Usp-flag-ZIL-AcmA	89	96	yes	yes	121.31		1	1						1
AWNHLSSDTILIGQYLR	17	1986.03	Usp-flag-ZIL-AcmA; Usp-flag-ARS19-AcmA; Usp_cMyc_Fyn_AcmA	294	310	no	no	170.66		2							2
GDTLWGLSQK	10	1103.56	Usp-flag-ZIL-AcmA; Usp-flag-ARS19-AcmA; Usp_cMyc_Fyn_AcmA	275	284	no	no	141.93		2	1			1	1		1
LVLTGSASSTNSGGSNNSASTTPTTSVTPAKPTSQTTVK	39	3736.86	Usp-flag-ZIL-AcmA; Usp-flag-ARS19-AcmA; Usp_cMyc_Fyn_AcmA	159	197	no	no	17.45									1
SGDTLWALSVK	11	1175.62	Usp-flag-ZIL-AcmA; Usp-flag-ARS19-AcmA; Usp_cMyc_Fyn_AcmA	200	210	no	no	157.24		7	1	1		1	1		1
SGDTLWGISQR	11	1218.6	Usp-flag-ZIL-AcmA; Usp-flag-ARS19-AcmA; Usp_cMyc_Fyn_AcmA	124	134	no	no	185.81		2		1		1	1		1
SGSPIASIK	9	858.481	Usp-flag-ZIL-AcmA; Usp-flag-ARS19-AcmA; Usp_cMyc_Fyn_AcmA	285	293	no	no	99.139		1					1		1
STIIYIGQK	9	1021.58	Usp-flag-ZIL-AcmA; Usp-flag-ARS19-AcmA; Usp_cMyc_Fyn_AcmA	150	158	no	no	130.77		2	1			1	2		1
TSIAQLK	7	759.449	Usp-flag-ZIL-AcmA; Usp-flag-ARS19-AcmA; Usp_cMyc_Fyn_AcmA	213	219	no	no	108		2	1	1		1	2		2
VKSGDTLWALSVK	13	1402.78	Usp-flag-ZIL-AcmA; Usp-flag-ARS19-AcmA; Usp_cMyc_Fyn_AcmA	198	210	no	no	73.466		2							2
VVKGDTLWGLSQK	13	1429.79	Usp-flag-ZIL-AcmA; Usp-flag-ARS19-AcmA; Usp_cMyc_Fyn_AcmA	272	284	no	no	143.28		2	1				2		2
YGISVAQIQSANNLK	15	1604.85	Usp-flag-ZIL-AcmA; Usp-flag-ARS19-AcmA; Usp_cMyc_Fyn_AcmA	135	149	no	no	195.27		4	1	1		1	1		1
YKTSIAQLK	9	1050.61	Usp-flag-ZIL-AcmA; Usp-flag-ARS19-AcmA; Usp_cMyc_Fyn_AcmA	211	219	no	no	105.57		2					1		2
AFWPGDISFHK	11	1303.63	Usp_cMyc_Fyn_AcmA	53	63	yes	yes	36.847							1
TSDGEWWIAR	10	1219.56	Usp_cMyc_Fyn_AcmA	72	81	yes	yes	220.51						1	1

## Sheet: Sheet4
DESCRIPTION: Overview of proteins identified in extracellular vesicles fractions and their corresponding gene ontology; note that the proteins are ordered acording to their abundance in the cell lysate (NSAF) and that the recombinant proteins were excluded
Gene	Gene product	#Samples	Gene Ontology (cellular component)
LLNZ_02565	DNA-binding protein HU, histone-like protein	4
LLNZ_06220	50S ribosomal protein L7/L12	5	ribonucleoprotein complex [GO:1990904]; ribosome [GO:0005840]
LLNZ_10560	elongation factor Tu	4	cytoplasm [GO:0005737]
LLNZ_13115	glyceraldehyde 3-phosphate dehydrogenase	6
LLNZ_03175	phosphopyruvate hydratase	6	cell surface [GO:0009986]; extracellular region [GO:0005576]; peptidoglycan-based cell wall [GO:0009274]; phosphopyruvate hydratase complex [GO:0000015]
LLNZ_08605	50S ribosomal protein L19	4	ribonucleoprotein complex [GO:1990904]; ribosome [GO:0005840]
LLNZ_01555	30S ribosomal protein S4	3	small ribosomal subunit [GO:0015935]
LLNZ_11775	50S ribosomal protein L11	5	ribonucleoprotein complex [GO:1990904]; ribosome [GO:0005840]
LLNZ_12250	50S ribosomal protein L5	5	ribonucleoprotein complex [GO:1990904]; ribosome [GO:0005840]
LLNZ_10460	50S ribosomal protein L20	3	ribonucleoprotein complex [GO:1990904]; ribosome [GO:0005840]
LLNZ_08905	30S ribosomal protein S1	2	ribosome [GO:0005840]
LLNZ_05785	pyruvate kinase	3
LLNZ_12215	30S ribosomal protein S5	4	small ribosomal subunit [GO:0015935]
LLNZ_12180	30S ribosomal protein S13	4	ribonucleoprotein complex [GO:1990904]; ribosome [GO:0005840]
LLNZ_12295	50S ribosomal protein L2	5	large ribosomal subunit [GO:0015934]
LLNZ_12210	50S ribosomal protein L30	1	large ribosomal subunit [GO:0015934]
LLNZ_12220	50S ribosomal protein L18	2	cytoplasm [GO:0005737]; ribonucleoprotein complex [GO:1990904]; ribosome [GO:0005840]
LLNZ_11185	fructose-bisphosphate aldolase	1	cellular anatomical entity [GO:0110165]
LLNZ_13215	30S ribosomal protein S7	3	small ribosomal subunit [GO:0015935]
LLNZ_04655	50S ribosomal protein L31 type B	2	ribonucleoprotein complex [GO:1990904]; ribosome [GO:0005840]
LLNZ_08105	molecular chaperone DnaK	2
LLNZ_13155	50S ribosomal protein L13	5	ribonucleoprotein complex [GO:1990904]; ribosome [GO:0005840]
LLNZ_12230	30S ribosomal protein S8	6	ribonucleoprotein complex [GO:1990904]; ribosome [GO:0005840]
LLNZ_12225	50S ribosomal protein L6	4	ribonucleoprotein complex [GO:1990904]; ribosome [GO:0005840]
LLNZ_01065	50S ribosomal protein L28	1	ribonucleoprotein complex [GO:1990904]; ribosome [GO:0005840]
LLNZ_12315	30S ribosomal protein S10	6	ribonucleoprotein complex [GO:1990904]; ribosome [GO:0005840]
LLNZ_10690	30S ribosomal protein S15	2	cytoplasm [GO:0005737]; ribonucleoprotein complex [GO:1990904]; ribosome [GO:0005840]
LLNZ_12305	50S ribosomal protein L4	6	ribonucleoprotein complex [GO:1990904]; ribosome [GO:0005840]
LLNZ_12555	elongation factor Ts	2	large ribosomal subunit [GO:0015934]
LLNZ_06215	50S ribosomal protein L10	1	cytoplasm [GO:0005737]
LLNZ_12560	30S ribosomal protein S2	5	small ribosomal subunit [GO:0015935]
LLNZ_12285	50S ribosomal protein L22	4	large ribosomal subunit [GO:0015934]
LLNZ_13220	30S ribosomal protein S12	4	small ribosomal subunit [GO:0015935]
LLNZ_12310	50S ribosomal protein L3	2	ribonucleoprotein complex [GO:1990904]; ribosome [GO:0005840]
LLNZ_13210	elongation factor G	2	cytoplasm [GO:0005737]
LLNZ_07685	50S ribosomal protein L21	5	cytoplasm [GO:0005737]; ribonucleoprotein complex [GO:1990904]; ribosome [GO:0005840]
LLNZ_00490	50S ribosomal protein L33	1	cytoplasm [GO:0005737]; ribonucleoprotein complex [GO:1990904]; ribosome [GO:0005840]
LLNZ_07675	50S ribosomal protein L27	1	ribonucleoprotein complex [GO:1990904]; ribosome [GO:0005840]
LLNZ_12165	50S ribosomal protein L17	2	ribonucleoprotein complex [GO:1990904]; ribosome [GO:0005840]
LLNZ_11770	50S ribosomal protein L1	4	large ribosomal subunit [GO:0015934]
LLNZ_12205	50S ribosomal protein L15	4	large ribosomal subunit [GO:0015934]
LLNZ_02160	Two-component response regulator	1
LLNZ_12270	50S ribosomal protein L29	1	ribonucleoprotein complex [GO:1990904]; ribosome [GO:0005840]
LLNZ_00495	50S ribosomal protein L32	1	large ribosomal subunit [GO:0015934]
LLNZ_12265	30S ribosomal protein S17	1	ribonucleoprotein complex [GO:1990904]; ribosome [GO:0005840]
LLNZ_12280	30S ribosomal protein S3	6	ribonucleoprotein complex [GO:1990904]; ribosome [GO:0005840]
LLNZ_13150	30S ribosomal protein S9	1	ribonucleoprotein complex [GO:1990904]; ribosome [GO:0005840]
LLNZ_12275	50S ribosomal protein L16	1	ribonucleoprotein complex [GO:1990904]; ribosome [GO:0005840]
LLNZ_07340	triosephosphate isomerase	1	cytoplasm [GO:0005737]
LLNZ_03795	PTS system, mannose-specific IIAB components	2	cytoplasm [GO:0005737]; plasma membrane [GO:0005886]
LLNZ_12290	30S ribosomal protein S19	3	cytoplasm [GO:0005737]; small ribosomal subunit [GO:0015935]
LLNZ_01865	alkyl hydroperoxide reductase subunit C	2	cytoplasm [GO:0005737]
LLNZ_00365	pyruvate dehydrogenase E1 component alpha subunit	2
LLNZ_10020	F0F1 ATP synthase subunit beta	5	plasma membrane [GO:0005886]; proton-transporting ATP synthase complex, catalytic core F(1) [GO:0045261]
LLNZ_00640	phosphocarrier protein HPr	1	cytoplasm [GO:0005737]
LLNZ_00360	pyruvate dehydrogenase E1 component beta subunit	1
LLNZ_01300	30S ribosomal protein S21	1	ribonucleoprotein complex [GO:1990904]; ribosome [GO:0005840]
LLNZ_12835	glutamine synthetase	2
LLNZ_11240	uracil phosphoribosyltransferase	1
LLNZ_06105	hypothetical protein	2	plasma membrane [GO:0005886]
LLNZ_03045	prohibitin/stomatin like protein	3	membrane [GO:0016020]
LLNZ_00095	hypoxanthine phosphoribosyltransferase	1	cytoplasm [GO:0005737]
LLNZ_12185	50S ribosomal protein L36	1	ribonucleoprotein complex [GO:1990904]; ribosome [GO:0005840]
LLNZ_10230	DNA-directed RNA polymerase subunit beta'	1	DNA-directed RNA polymerase complex [GO:0000428]
LLNZ_10030	F0F1 ATP synthase subunit alpha	3	plasma membrane [GO:0005886]; proton-transporting ATP synthase complex, catalytic core F(1) [GO:0045261]
LLNZ_01215	putative RNA-binding protein containing KH domain	3
LLNZ_00355	pyruvate dehydrogenase complex E2 component	1
LLNZ_04000	putative DivIVA cell division initiation protein	5	cytoplasm [GO:0005737]
LLNZ_05420	glycine betaine/proline ABC transporter	1	membrane [GO:0016020]
LLNZ_10605	cell division protein FtsZ	2	cell division site [GO:0032153]; cytoplasm [GO:0005737]
LLNZ_05500	basic membrane protein A	6	plasma membrane [GO:0005886]
LLNZ_03785	PTS system, mannose-specific IID component	2	plasma membrane [GO:0005886]
LLNZ_10005	glutamine transport ATP-binding protein GlnQ	1
LLNZ_02780	OxaA-like protein precursor	2	plasma membrane [GO:0005886]
LLNZ_12035	amino-acid ABC transporter extracellular binding protein	2
LLNZ_00100	putative cell division protein	2	plasma membrane [GO:0005886]
LLNZ_12490	preprotein translocase subunit YajC	4	plasma membrane [GO:0005886]
LLNZ_10000	glutamine ABC transporter permease and substrate binding protein	3	ATP-binding cassette (ABC) transporter complex [GO:0043190]
LLNZ_07425	fumarate reductase flavoprotein subunit	2
LLNZ_07930	ribonucleotide-diphosphate reductase subunit alpha	1
LLNZ_02670	UDP-N-acetylglucosamine 1-carboxyvinyltransferase	1	cytoplasm [GO:0005737]
LLNZ_01705	ABC-type multidrug transport system, ATPase and permease component	1
LLNZ_01055	dihydroxyacetone kinase-like kinase	1
LLNZ_05425	glycine betaine-binding periplasmic protein precursor	1	ATP-binding cassette (ABC) transporter complex [GO:0043190]
LLNZ_09785	phosphate transport substrate binding protein pstE	1	plasma membrane [GO:0005886]
LLNZ_08955	NADH dehydrogenase	3	membrane [GO:0016020]
LLNZ_02640	penicillin-binding protein 1a	2
LLNZ_03645	oligopeptide-binding protein oppA precursor	2	ATP-binding cassette (ABC) transporter complex [GO:0043190]; periplasmic space [GO:0042597]
LLNZ_12320	large-conductance mechanosensitive channel	1	plasma membrane [GO:0005886]
LLNZ_01110	capsule polysaccharide export inner-membrane protein RgpC	1	ATP-binding cassette (ABC) transporter complex [GO:0043190]
LLNZ_08165	putative exoribonuclease R	1
LLNZ_08195	amino acid ABC transporter substrate binding protein	2
LLNZ_02285	cellobiose-specific PTS system IIC component	4	plasma membrane [GO:0005886]
LLNZ_06580	alpha-acetolactate decarboxylase	1
LLNZ_02620	peptide binding protein	2	ATP-binding cassette (ABC) transporter complex [GO:0043190]; periplasmic space [GO:0042597]
LLNZ_04870	ABC transporter ATP-binding protein	1
LLNZ_05120	bifunctional phosphoribosylaminoimidazolecarboxamide formyltransferase/IMP cyclohydrolase	2
LLNZ_12950	secreted 45 kDa protein precursor	6
LLNZ_01185	hypothetical protein	3
LLNZ_11325	aspartate protease family protein	3
LLNZ_02495	hypothetical protein	3
LLNZ_11895	non-heme iron-binding ferritin	2
LLNZ_02385	transcription regulator	2
LLNZ_07215	hypothetical protein	1
LLNZ_06110	glutamate racemase	1
LLNZ_11050	phage integrase	1
